# Supplementary material for: Unveiling diversity and adaptations of the wild tomato Microbiome in their center of origin in the Ecuadorian Andes
Source: Sci Rep. 2025 Jul 1;15:22448. doi: 10.1038/s41598-025-05816-1 (PMC12215834; doi:10.1038/s41598-025-05816-1)
Supplement: Supplementary file 1 — Supplementary Material 1 [file 41598_2025_5816_MOESM1_ESM.xlsx]

## Sheet: TableS1
Table S1. Tomato accessions used for DArT genotyping
Code	Species	Accession number	Origin	Passport
LPI	Solanum pimpinellifolium	CGN14498	NA	https://cgngenis.wur.nl/accessiondetails/CGN14498
SPI	Solanum pimpinellifolium	CGN23957	Perú	https://cgngenis.wur.nl/accessiondetails/CGN23957
MON	Solanum lycopersicum cv. Moneymaker	CGN14330	Netherlands	https://cgngenis.wur.nl/accessiondetails/CGN14330

## Sheet: TableS2
Table S2. Summary of amplicon 16S rRNA and ITS gene sequencing data processed by DADA2
Microbiome	Reads	input	filtered	denoisedF	denoisedR	merged	nonchim
Bacteria	Sum	3387598	2701258	2395876	2556849	2005891	1744884
Bacteria	Mean	43994.8	35081.3	31115.3	33205.8	26050.5	22660.8
Bacteria	Standard deviation	7994.18	6333.35	6103.57	6040.23	7072.53	6017.85
Fungi	Sum	3197507	2523736	2488861	2494709	2429798	2378471
Fungi	Mean	41526.1	32775.8	32322.9	32398.8	31555.8	30889.2
Fungi	Standard deviation	10103.6	8136.4	7986.12	8018.78	7847.33	7673.51

## Sheet: TableS3
Table S3. Loadings of physicochemical soil properties in the PCA of samples collected in the field
Soil property	PC1	PC2
pH	-0.32690082	0.173941718
OM_perc	0.19913377	0.160461290
N	0.20629872	0.159826780
P	0.32611163	-0.169426865
K	0.32131938	0.071346178
Ca	-0.28841770	0.189643697
Mg	-0.18305469	-0.122120575
Fe	0.36847612	-0.106984058
Mn	0.32365041	-0.180349710
Cu	0.31950928	0.004014556
Zn	0.31978313	0.016860996
CEC	0.11150202	0.505880556
Sand	-0.09269184	-0.451531797
Silt	0.13514370	0.285787536
Clay	0.02176522	0.498031440

## Sheet: TableS4
Table S4. Mean of alpha diversity indexes of the bacterial and fungal communities of bulk soil and wild tomato rhizosphere
Microbiome	Soil	Site	No. samples	Shannon index	Tukey_Shannon	Simpson index	Tukey_Simpson
Bacteria	Bulk soil	NA	34	5,27 ±1,20	a	0,959 ±0,0536	a
Bacteria	Rhizosphere	NA	34	3,15 ±1,11	b	0,864 ±0,101	b
Bacteria	Bulk soil	Calvas	8	5,42 ±1,41	a	0,957 ±0,0645	a
Bacteria	Bulk soil	Paltas	11	5,11 ±1,29	a	0,958 ±0,0485	a
Bacteria	Bulk soil	Zapotillo	15	5,26 ±1,05	a	0,961 ±0,0529	a
Bacteria	Rhizosphere	Calvas	8	2,74 ±0,81	a	0,849 ±0,0888	a
Bacteria	Rhizosphere	Paltas	11	3,84 ±1,47	a	0,893 ±0,136	a
Bacteria	Rhizosphere	Zapotillo	15	2,94 ±0,79	a	0,855 ±0,0818	a
Fungi	Bulk soil	NA	34	4,19 ±0,85	a	0,931 ±0,0827	a
Fungi	Rhizosphere	NA	34	3,00 ±1,24	b	0,763 ±0,218	b
Fungi	Bulk soil	Calvas	8	3,97 ±1,06	a	0,892 ±0,129	a
Fungi	Bulk soil	Paltas	11	3,01 ±1,49	b	0,726 ±0,277	b
Fungi	Bulk soil	Zapotillo	15	3,75 ±1,04	ab	0,892 ±0,102	a
Fungi	Rhizosphere	Calvas	8	3,57 ±1,06	a	0,841 ±0,862	a
Fungi	Rhizosphere	Paltas	11	2,10 ±1,33	b	0,558 ±0,573	b
Fungi	Rhizosphere	Zapotillo	15	3,28 ±0,99	a	0,854 ±0,86	a
Note: Different letters in the same column indicate significant differences (ANOVA, Tukey HSD test p < 0.05) among the samples from same Microbiome and Soil

## Sheet: TableS5
Table S5. Summary of beta-diversity (Multivariate homogeneity of group dispersions (Betadisper) and PERMANOVA) of the bacterial and fungal communities of bulk soil and wild tomato rhizosphere
Microbiome	Soil	Comparison	F (Betadisper test)	p-value (Betadisper test)	R2 (PERMANOVA test)	p-value (PERMANOVA test)
Bacteria	Bulk & Rhizosphere	Bulk vs. Rhizosphere	6.1284	0.0142	0.0937	0.0001
Bacteria	Bulk soil	Site	0.3189	0.7292	0.0953	0.0001
Bacteria	Bulk soil	Calvas vs. Paltas	NA	0.6552	0.0744	0.024
Bacteria	Bulk soil	Calvas vs. Zapotillo	NA	0.4701	0.0739	0.002
Bacteria	Bulk soil	Paltas vs. Zapotillo	NA	0.7961	0.0663	0.004
Bacteria	Rhizosphere	Site	1.4695	0.2443	0.082	0.0072
Bacteria	Rhizosphere	Calvas vs. Paltas	NA	0.5357	0.0656	0.1432
Bacteria	Rhizosphere	Calvas vs. Zapotillo	NA	0.3459	0.0465	0.181
Bacteria	Rhizosphere	Paltas vs. Zapotillo	NA	0.1231	0.0736	0.0183
Fungi	Bulk & Rhizosphere	Bulk vs. Rhizosphere	27.024	1.899e-06	0.0977	0.0001
Fungi	Bulk soil	Site	0.032	0.9685	0.0719	0.0001
Fungi	Bulk soil	Calvas vs. Paltas	NA	0.9114	0.0676	0.0103
Fungi	Bulk soil	Calvas vs. Zapotillo	NA	0.9044	0.0639	0.0009
Fungi	Bulk soil	Paltas vs. Zapotillo	NA	0.7929	0.0629	0.0009
Fungi	Rhizosphere	Site	5.3097	0.0085	0.1134	0.0001
Fungi	Rhizosphere	Calvas vs. Paltas	NA	0.1061	0.1516	0.0024
Fungi	Rhizosphere	Calvas vs. Zapotillo	NA	0.1917	0.0673	0.0176
Fungi	Rhizosphere	Paltas vs. Zapotillo	NA	0.0067	0.1207	0.0024

## Sheet: TableS6
Table S6. High quality-bins assembled by SqueezeMeta
Bin_ID	Marker_lineage	Completeness	Contamination	Method	Kingdom	Phylum	Class	Order	Family	Genus	Species	Length	GC_perc	Num_contigs	Sum_TPM
maxbin.001.fasta.contigs	k__Bacteria (UID203)	73.43	1.72	DAS	Bacteria	Proteobacteria	Gammaproteobacteria	Enterobacterales	Yersiniaceae	Serratia	NA	5054184	58.96	77	453510
maxbin.003.fasta.contigs	f__Enterobacteriaceae (UID5066)	91.9	1.27	DAS	Bacteria	Proteobacteria	Gammaproteobacteria	Enterobacterales	Yersiniaceae	Serratia	NA	4618338	58.91	67	201547
maxbin.040.fasta.contigs	f__Enterobacteriaceae (UID5066)	96.81	3.84	DAS	Bacteria	Proteobacteria	Gammaproteobacteria	Enterobacterales	Yersiniaceae	Serratia	NA	5126743	59.6	64	140092
maxbin.074.fasta.contigs	f__Enterobacteriaceae (UID5121)	83.94	3.65	DAS	Bacteria	Proteobacteria	Gammaproteobacteria	Enterobacterales	Enterobacteriaceae	NA	NA	4167963	56.24	68	61815.9
maxbin.107.fasta.contigs	f__Enterobacteriaceae (UID5121)	87.37	2.62	DAS	Bacteria	Proteobacteria	Gammaproteobacteria	Enterobacterales	Enterobacteriaceae	Klebsiella	NA	5376945	55.13	88	17393.5
maxbin.114.fasta.contigs	f__Enterobacteriaceae (UID5054)	97.8	9.32	DAS	Bacteria	Proteobacteria	Gammaproteobacteria	Enterobacterales	Erwiniaceae	Pantoea	NA	5254858	56.27	487	105954
maxbin.136.fasta.contigs	f__Enterobacteriaceae (UID5054)	94.04	2.92	DAS	Bacteria	Proteobacteria	Gammaproteobacteria	Enterobacterales	Enterobacteriaceae	NA	NA	4897259	53.15	150	17736.4
maxbin.156.fasta.contigs	o__Lactobacillales (UID544)	97	9.38	DAS	Bacteria	NA	NA	NA	NA	NA	NA	4490188	38.87	564	29616.7
maxbin.180.fasta.contigs	f__Moraxellaceae (UID4680)	99.32	5.14	DAS	Bacteria	Proteobacteria	Gammaproteobacteria	Moraxellales	Moraxellaceae	Acinetobacter	NA	4097206	38.26	106	63112.4
maxbin.183.fasta.contigs	f__Enterobacteriaceae (UID5054)	84.61	5.08	DAS	Bacteria	Proteobacteria	Gammaproteobacteria	Enterobacterales	NA	NA	NA	4652845	55.77	765	8730.99
maxbin.195.fasta.contigs	c__Alphaproteobacteria (UID3305)	78.1	3.92	DAS	Bacteria	Proteobacteria	Alphaproteobacteria	Sphingomonadales	Sphingomonadaceae	Sphingomonas	NA	2243473	62.35	594	38660.3
maxbin.197.fasta.contigs	f__Enterobacteriaceae (UID5054)	99.01	6.83	DAS	Bacteria	Proteobacteria	Gammaproteobacteria	Enterobacterales	NA	NA	NA	4970158	54.99	74	86504.2
maxbin.198.fasta.contigs	f__Enterobacteriaceae (UID5124)	80.4	5.53	DAS	Bacteria	Proteobacteria	Gammaproteobacteria	Enterobacterales	Enterobacteriaceae	Citrobacter	NA	4086740	52.24	149	120171
maxbin.200.fasta.contigs	f__Enterobacteriaceae (UID5054)	91.77	0.52	DAS	Bacteria	Proteobacteria	Gammaproteobacteria	Enterobacterales	Erwiniaceae	Pantoea	NA	4228610	55.02	42	37408.9
maxbin.296.fasta.contigs	f__Micrococcaceae (UID1623)	97.06	1.61	DAS	Bacteria	Actinobacteria	Actinomycetia	Micrococcales	Micrococcaceae	NA	NA	4460542	59.84	206	11010.7
maxbin.297.fasta.contigs	k__Bacteria (UID203)	72.81	4.39	DAS	Bacteria	Proteobacteria	Gammaproteobacteria	Pseudomonadales	Pseudomonadaceae	Pseudomonas	NA	5453927	62.61	202	40637.7
maxbin.310.fasta.contigs	o__Lactobacillales (UID462)	99.07	4.09	DAS	Bacteria	Firmicutes	Bacilli	Lactobacillales	Lactobacillaceae	Lactiplantibacillus	s_Lactiplantibacillus plantarum	3468265	44.09	52	183939
metabat2.153.fa.contigs	f__Xanthomonadaceae (UID4214)	82.94	1.65	DAS	Bacteria	Proteobacteria	Gammaproteobacteria	Xanthomonadales	Xanthomonadaceae	Lysobacter	NA	3622031	70.96	262	25755.4
metabat2.77.fa.contigs	o__Burkholderiales (UID4000)	79.37	2.36	DAS	Bacteria	Proteobacteria	Betaproteobacteria	Burkholderiales		Mitsuaria	NA	4436174	69.73	441	53367.1

## Sheet: TableS7
Table S7. Annotated protein encoding genes by RAST server using the SEED Subsystem from bacterial assembled bins of wild tomato rhizosphere
bin_name	Category	Subcategory	Subsystem	Role	Features
Enterobacteriaceae_bin136	Potassium metabolism	Potassium metabolism - no subcategory	Glutathione-regulated potassium-efflux system and associated functions	Glutathione-regulated potassium-efflux system ancillary protein KefG	fig|6666666.1083231.peg.125
Enterobacteriaceae_bin136	Potassium metabolism	Potassium metabolism - no subcategory	Glutathione-regulated potassium-efflux system and associated functions	Glutathione-regulated potassium-efflux system protein KefB	fig|6666666.1083231.peg.124
Enterobacteriaceae_bin136	Potassium metabolism	Potassium metabolism - no subcategory	Glutathione-regulated potassium-efflux system and associated functions	Glutathione-regulated potassium-efflux system ancillary protein KefF	fig|6666666.1083231.peg.901
Enterobacteriaceae_bin136	Potassium metabolism	Potassium metabolism - no subcategory	Potassium homeostasis	Potassium-transporting ATPase A chain (EC 3.6.3.12) (TC 3.A.3.7.1)	fig|6666666.1083231.peg.1853
Enterobacteriaceae_bin136	Potassium metabolism	Potassium metabolism - no subcategory	Potassium homeostasis	Glutathione-regulated potassium-efflux system protein KefC	fig|6666666.1083231.peg.902
Enterobacteriaceae_bin136	Potassium metabolism	Potassium metabolism - no subcategory	Potassium homeostasis	Glutathione-regulated potassium-efflux system ancillary protein KefG	fig|6666666.1083231.peg.125
Enterobacteriaceae_bin136	Potassium metabolism	Potassium metabolism - no subcategory	Potassium homeostasis	Large-conductance mechanosensitive channel	fig|6666666.1083231.peg.749
Enterobacteriaceae_bin136	Potassium metabolism	Potassium metabolism - no subcategory	Potassium homeostasis	Potassium-transporting ATPase B chain (EC 3.6.3.12) (TC 3.A.3.7.1)	fig|6666666.1083231.peg.1852
Enterobacteriaceae_bin136	Potassium metabolism	Potassium metabolism - no subcategory	Potassium homeostasis	Glutathione-regulated potassium-efflux system ancillary protein KefF	fig|6666666.1083231.peg.901
Enterobacteriaceae_bin136	Potassium metabolism	Potassium metabolism - no subcategory	Potassium homeostasis	Kup system potassium uptake protein	fig|6666666.1083231.peg.4210
Enterobacteriaceae_bin136	Potassium metabolism	Potassium metabolism - no subcategory	Potassium homeostasis	FKBP-type peptidyl-prolyl cis-trans isomerase SlyD (EC 5.2.1.8)	fig|6666666.1083231.peg.122
Enterobacteriaceae_bin136	Potassium metabolism	Potassium metabolism - no subcategory	Potassium homeostasis	FKBP-type peptidyl-prolyl cis-trans isomerase FkpA precursor (EC 5.2.1.8)	fig|6666666.1083231.peg.120
Enterobacteriaceae_bin136	Potassium metabolism	Potassium metabolism - no subcategory	Potassium homeostasis	Potassium-transporting ATPase C chain (EC 3.6.3.12) (TC 3.A.3.7.1)	fig|6666666.1083231.peg.1851
Enterobacteriaceae_bin136	RNA Metabolism	RNA processing and modification	RNA processing and degradation, bacterial	Ribonuclease E inhibitor RraA	fig|6666666.1083231.peg.4052
Enterobacteriaceae_bin136	RNA Metabolism	RNA processing and modification	RNA processing and degradation, bacterial	3'-to-5' oligoribonuclease (orn)	fig|6666666.1083231.peg.368
Enterobacteriaceae_bin136	RNA Metabolism	RNA processing and modification	RNA processing and degradation, bacterial	3'-to-5' exoribonuclease RNase R	fig|6666666.1083231.peg.354
Enterobacteriaceae_bin136	RNA Metabolism	RNA processing and modification	RNA processing and degradation, bacterial	Ribonuclease III (EC 3.1.26.3)	fig|6666666.1083231.peg.4769
Enterobacteriaceae_bin136	RNA Metabolism	RNA processing and modification	RNA processing and degradation, bacterial	Ribonuclease I precursor (EC 3.1.27.6)	fig|6666666.1083231.peg.1797
Enterobacteriaceae_bin136	RNA Metabolism	RNA processing and modification	RNA processing and degradation, bacterial	Ribonuclease E (EC 3.1.26.12)	fig|6666666.1083231.peg.4809
Enterobacteriaceae_bin136	RNA Metabolism	RNA processing and modification	RNA processing and degradation, bacterial	Ribonuclease E inhibitor RraB	fig|6666666.1083231.peg.2009
Enterobacteriaceae_bin136	RNA Metabolism	RNA processing and modification	RNA processing and degradation, bacterial	Exoribonuclease II (EC 3.1.13.1)	fig|6666666.1083231.peg.3902
Enterobacteriaceae_bin136	RNA Metabolism	RNA processing and modification	Ribonuclease H	Ribonuclease HI (EC 3.1.26.4)	fig|6666666.1083231.peg.4179
Enterobacteriaceae_bin136	RNA Metabolism	RNA processing and modification	Ribonuclease H	Ribonuclease HII (EC 3.1.26.4)	fig|6666666.1083231.peg.1045
Enterobacteriaceae_bin136	RNA Metabolism	RNA processing and modification	RNA 3'-terminal phosphate cyclase	RNA-2',3'-PO4:RNA-5'-OH ligase	fig|6666666.1083231.peg.1912
Enterobacteriaceae_bin136	RNA Metabolism	RNA processing and modification	RNA 3'-terminal phosphate cyclase	Transcriptional regulatory protein RtcR	fig|6666666.1083231.peg.1911
Enterobacteriaceae_bin136	RNA Metabolism	RNA processing and modification	RNA 3'-terminal phosphate cyclase	Protein with similarity to RtcB	fig|6666666.1083231.peg.3813
Enterobacteriaceae_bin136	RNA Metabolism	RNA processing and modification	RNA methylation	tRNA (cytidine(34)-2'-O)-methyltransferase (EC 2.1.1.207)	fig|6666666.1083231.peg.4071
Enterobacteriaceae_bin136	RNA Metabolism	RNA processing and modification	RNA methylation	SSU rRNA (adenine(1518)-N(6)/adenine(1519)-N(6))-dimethyltransferase (EC 2.1.1.182)	fig|6666666.1083231.peg.920
Enterobacteriaceae_bin136	RNA Metabolism	RNA processing and modification	RNA methylation	tRNA (5-methylaminomethyl-2-thiouridylate)-methyltransferase (EC 2.1.1.61)	fig|6666666.1083231.peg.2861
Enterobacteriaceae_bin136	RNA Metabolism	RNA processing and modification	RNA methylation	tRNA (guanosine(18)-2'-O)-methyltransferase (EC 2.1.1.34)	fig|6666666.1083231.peg.4271
Enterobacteriaceae_bin136	RNA Metabolism	RNA processing and modification	RNA methylation	tRNA (uracil(54)-C5)-methyltransferase (EC 2.1.1.35)	fig|6666666.1083231.peg.4019
Enterobacteriaceae_bin136	RNA Metabolism	RNA processing and modification	RNA methylation	16S rRNA (cytosine(967)-C(5))-methyltransferase (EC 2.1.1.176)	fig|6666666.1083231.peg.747
Enterobacteriaceae_bin136	RNA Metabolism	RNA processing and modification	RNA methylation	16S rRNA (guanine(966)-N(2))-methyltransferase (EC 2.1.1.171)	fig|6666666.1083231.peg.3713
Enterobacteriaceae_bin136	RNA Metabolism	RNA processing and modification	tRNA processing	Ribonuclease P protein component (EC 3.1.26.5)	fig|6666666.1083231.peg.4246
Enterobacteriaceae_bin136	RNA Metabolism	RNA processing and modification	tRNA processing	Ribonuclease Z (EC 3.1.26.11)	fig|6666666.1083231.peg.2806
Enterobacteriaceae_bin136	RNA Metabolism	RNA processing and modification	tRNA processing	tRNA dimethylallyltransferase (EC 2.5.1.75)	fig|6666666.1083231.peg.362
Enterobacteriaceae_bin136	RNA Metabolism	RNA processing and modification	tRNA processing	Ribonuclease D (EC 3.1.26.3)	fig|6666666.1083231.peg.2712
Enterobacteriaceae_bin136	RNA Metabolism	RNA processing and modification	tRNA processing	tRNA(Ile)-lysidine synthetase (EC 6.3.4.19)	fig|6666666.1083231.peg.1049
Enterobacteriaceae_bin136	RNA Metabolism	RNA processing and modification	RNA processing orphans	2'-5' RNA ligase	fig|6666666.1083231.peg.1011
Enterobacteriaceae_bin136	RNA Metabolism	RNA processing and modification	Polyadenylation bacterial	Poly(A) polymerase (EC 2.7.7.19)	fig|6666666.1083231.peg.1007
Enterobacteriaceae_bin136	RNA Metabolism	RNA processing and modification	Polyadenylation bacterial	Polyribonucleotide nucleotidyltransferase (EC 2.7.7.8)	fig|6666666.1083231.peg.2025
Enterobacteriaceae_bin136	RNA Metabolism	RNA processing and modification	Polyadenylation bacterial	RNA-binding protein Hfq	fig|6666666.1083231.peg.361
Enterobacteriaceae_bin136	RNA Metabolism	Transcription	Transcription factors bacterial	Transcriptional activator RfaH	fig|6666666.1083231.peg.294
Enterobacteriaceae_bin136	RNA Metabolism	Transcription	Transcription factors bacterial	Transcription elongation factor GreB	fig|6666666.1083231.peg.199
Enterobacteriaceae_bin136	RNA Metabolism	Transcription	Transcription factors bacterial	Transcription termination factor Rho	fig|6666666.1083231.peg.241
Enterobacteriaceae_bin136	RNA Metabolism	Transcription	Transcription factors bacterial	Regulator of nucleoside diphosphate kinase	fig|6666666.1083231.peg.1801
Enterobacteriaceae_bin136	RNA Metabolism	Transcription	Transcription factors bacterial	Transcription elongation factor GreA	fig|6666666.1083231.peg.2038
Enterobacteriaceae_bin136	RNA Metabolism	Transcription	Transcription factors bacterial	Transcription termination protein NusA	fig|6666666.1083231.peg.2030
Enterobacteriaceae_bin136	RNA Metabolism	Transcription	Transcription factors bacterial	Rho-specific inhibitor of transcription termination (YaeO)	fig|6666666.1083231.peg.1051
Enterobacteriaceae_bin136	RNA Metabolism	Transcription	Transcription factors bacterial	Transcription accessory protein (S1 RNA-binding domain)	fig|6666666.1083231.peg.200
Enterobacteriaceae_bin136	RNA Metabolism	Transcription	Transcription factors bacterial	Transcription antitermination protein NusG	fig|6666666.1083231.peg.1737
Enterobacteriaceae_bin136	RNA Metabolism	Transcription	Transcription factors bacterial	Transcription-repair coupling factor	fig|6666666.1083231.peg.4120
Enterobacteriaceae_bin136	RNA Metabolism	Transcription	Rrf2 family transcriptional regulators	Iron-sulfur cluster regulator IscR	fig|6666666.1083231.peg.3944, fig|6666666.1083231.peg.4717
Enterobacteriaceae_bin136	RNA Metabolism	Transcription	Rrf2 family transcriptional regulators	Nitrite-sensitive transcriptional repressor NsrR	fig|6666666.1083231.peg.355
Enterobacteriaceae_bin136	RNA Metabolism	Transcription	Transcription initiation, bacterial sigma factors	RNA polymerase sigma factor RpoS	fig|6666666.1083231.peg.2424
Enterobacteriaceae_bin136	RNA Metabolism	Transcription	Transcription initiation, bacterial sigma factors	RNA polymerase sigma factor RpoH	fig|6666666.1083231.peg.3718
Enterobacteriaceae_bin136	RNA Metabolism	Transcription	Transcription initiation, bacterial sigma factors	RNA polymerase sigma factor for flagellar operon	fig|6666666.1083231.peg.3568
Enterobacteriaceae_bin136	RNA Metabolism	Transcription	Transcription initiation, bacterial sigma factors	RNA polymerase sigma factor RpoD	fig|6666666.1083231.peg.1962
Enterobacteriaceae_bin136	RNA Metabolism	Transcription	Transcription initiation, bacterial sigma factors	Sigma factor RpoE negative regulatory protein RseB precursor	fig|6666666.1083231.peg.4773
Enterobacteriaceae_bin136	RNA Metabolism	Transcription	Transcription initiation, bacterial sigma factors	Sigma factor RpoE negative regulatory protein RseA	fig|6666666.1083231.peg.4774
Enterobacteriaceae_bin136	RNA Metabolism	Transcription	Transcription initiation, bacterial sigma factors	Sigma factor RpoE regulatory protein RseC	fig|6666666.1083231.peg.4772
Enterobacteriaceae_bin136	RNA Metabolism	Transcription	Transcription initiation, bacterial sigma factors	RNA polymerase sigma-54 factor RpoN	fig|6666666.1083231.peg.2061
Enterobacteriaceae_bin136	RNA Metabolism	Transcription	Transcription initiation, bacterial sigma factors	RNA polymerase sigma factor RpoE	fig|6666666.1083231.peg.4775
Enterobacteriaceae_bin136	DNA Metabolism	DNA repair	DNA repair system including RecA, MutS and a hypothetical protein	RecA protein	fig|6666666.1083231.peg.634, fig|6666666.1083231.peg.2419
Enterobacteriaceae_bin136	DNA Metabolism	DNA repair	DNA repair system including RecA, MutS and a hypothetical protein	DNA mismatch repair protein MutS	fig|6666666.1083231.peg.2423
Enterobacteriaceae_bin136	DNA Metabolism	DNA repair	DNA repair system including RecA, MutS and a hypothetical protein	Regulatory protein RecX	fig|6666666.1083231.peg.633, fig|6666666.1083231.peg.2418
Enterobacteriaceae_bin136	DNA Metabolism	DNA repair	DNA repair, bacterial RecFOR pathway	DNA recombination and repair protein RecO	fig|6666666.1083231.peg.4767
Enterobacteriaceae_bin136	DNA Metabolism	DNA repair	DNA repair, bacterial RecFOR pathway	RecA protein	fig|6666666.1083231.peg.634, fig|6666666.1083231.peg.2419
Enterobacteriaceae_bin136	DNA Metabolism	DNA repair	DNA repair, bacterial RecFOR pathway	ATP-dependent DNA helicase RecQ	fig|6666666.1083231.peg.274
Enterobacteriaceae_bin136	DNA Metabolism	DNA repair	DNA repair, bacterial RecFOR pathway	Single-stranded DNA-binding protein	fig|6666666.1083231.peg.318, fig|6666666.1083231.peg.471
Enterobacteriaceae_bin136	DNA Metabolism	DNA repair	DNA repair, bacterial RecFOR pathway	DNA recombination and repair protein RecF	fig|6666666.1083231.peg.4251
Enterobacteriaceae_bin136	DNA Metabolism	DNA repair	DNA repair, bacterial RecFOR pathway	Recombination protein RecR	fig|6666666.1083231.peg.3348
Enterobacteriaceae_bin136	DNA Metabolism	DNA repair	RecA and RecX	Regulatory protein RecX	fig|6666666.1083231.peg.633, fig|6666666.1083231.peg.2418
Enterobacteriaceae_bin136	DNA Metabolism	DNA repair	RecA and RecX	RecA protein	fig|6666666.1083231.peg.634, fig|6666666.1083231.peg.2419
Enterobacteriaceae_bin136	DNA Metabolism	DNA repair	DNA repair, bacterial RecBCD pathway	Exodeoxyribonuclease V alpha chain (EC 3.1.11.5)	fig|6666666.1083231.peg.2477
Enterobacteriaceae_bin136	DNA Metabolism	DNA repair	DNA repair, bacterial RecBCD pathway	Protease III precursor (EC 3.4.24.55)	fig|6666666.1083231.peg.2479
Enterobacteriaceae_bin136	DNA Metabolism	DNA repair	DNA repair, bacterial RecBCD pathway	Exodeoxyribonuclease V gamma chain (EC 3.1.11.5)	fig|6666666.1083231.peg.2481
Enterobacteriaceae_bin136	DNA Metabolism	DNA repair	DNA repair, bacterial RecBCD pathway	Exodeoxyribonuclease V beta chain (EC 3.1.11.5)	fig|6666666.1083231.peg.2478
Enterobacteriaceae_bin136	DNA Metabolism	DNA repair	2-phosphoglycolate salvage	Similar to phosphoglycolate phosphatase, clustered with ribosomal large subunit pseudouridine synthase C	fig|6666666.1083231.peg.1972, fig|6666666.1083231.peg.2539
Enterobacteriaceae_bin136	DNA Metabolism	DNA repair	2-phosphoglycolate salvage	Phosphoglycolate phosphatase (EC 3.1.3.18)	fig|6666666.1083231.peg.162
Enterobacteriaceae_bin136	DNA Metabolism	DNA repair	DNA repair, bacterial UvrD and related helicases	ATP-dependent DNA helicase Rep	fig|6666666.1083231.peg.236
Enterobacteriaceae_bin136	DNA Metabolism	DNA repair	DNA repair, bacterial	Very-short-patch mismatch repair endonuclease (G-T specific)	fig|6666666.1083231.peg.2114
Enterobacteriaceae_bin136	DNA Metabolism	DNA repair	DNA repair, bacterial	DNA repair protein RadA	fig|6666666.1083231.peg.860
Enterobacteriaceae_bin136	DNA Metabolism	DNA repair	DNA repair, bacterial	DNA-cytosine methyltransferase (EC 2.1.1.37)	fig|6666666.1083231.peg.2115, fig|6666666.1083231.peg.2278, fig|6666666.1083231.peg.4844, fig|6666666.1083231.peg.4960
Enterobacteriaceae_bin136	DNA Metabolism	DNA repair	DNA repair, bacterial	SOS-response repressor and protease LexA (EC 3.4.21.88)	fig|6666666.1083231.peg.1697
Enterobacteriaceae_bin136	DNA Metabolism	DNA repair	DNA repair, bacterial	DNA mismatch repair endonuclease MutH	fig|6666666.1083231.peg.2492
Enterobacteriaceae_bin136	DNA Metabolism	DNA repair	DNA repair, bacterial	RecA protein	fig|6666666.1083231.peg.634, fig|6666666.1083231.peg.2419
Enterobacteriaceae_bin136	DNA Metabolism	DNA repair	DNA repair, bacterial	Methylated-DNA--protein-cysteine methyltransferase (EC 2.1.1.63)	fig|6666666.1083231.peg.73, fig|6666666.1083231.peg.2764
Enterobacteriaceae_bin136	DNA Metabolism	DNA repair	DNA repair, bacterial	DNA recombination protein RmuC	fig|6666666.1083231.peg.286
Enterobacteriaceae_bin136	DNA Metabolism	DNA repair	DNA repair, bacterial	A/G-specific adenine glycosylase (EC 3.2.2.-)	fig|6666666.1083231.peg.764
Enterobacteriaceae_bin136	DNA Metabolism	DNA repair	DNA repair, bacterial	DNA polymerase IV (EC 2.7.7.7)	fig|6666666.1083231.peg.4156
Enterobacteriaceae_bin136	DNA Metabolism	DNA repair	DNA repair, bacterial	Endonuclease V (EC 3.1.21.7)	fig|6666666.1083231.peg.1714
Enterobacteriaceae_bin136	DNA Metabolism	DNA repair	DNA repair, bacterial	DNA repair protein RecN	fig|6666666.1083231.peg.2293, fig|6666666.1083231.peg.3157
Enterobacteriaceae_bin136	DNA Metabolism	DNA repair	DNA repair, bacterial	ADA regulatory protein	fig|6666666.1083231.peg.2764
Enterobacteriaceae_bin136	DNA Metabolism	DNA repair	DNA repair, bacterial	Single-stranded DNA-binding protein	fig|6666666.1083231.peg.318, fig|6666666.1083231.peg.471
Enterobacteriaceae_bin136	DNA Metabolism	DNA repair	DNA repair, bacterial	Exodeoxyribonuclease III (EC 3.1.11.2)	fig|6666666.1083231.peg.4296
Enterobacteriaceae_bin136	DNA Metabolism	DNA repair	DNA repair, bacterial	Endonuclease IV (EC 3.1.21.2)	fig|6666666.1083231.peg.3459
Enterobacteriaceae_bin136	DNA Metabolism	DNA repair	DNA repair, bacterial	DNA-damage-inducible protein I	fig|6666666.1083231.peg.3965, fig|6666666.1083231.peg.4817
Enterobacteriaceae_bin136	DNA Metabolism	DNA repair	DNA repair, bacterial	Exodeoxyribonuclease VII large subunit (EC 3.1.11.6)	fig|6666666.1083231.peg.4679
Enterobacteriaceae_bin136	DNA Metabolism	DNA repair	DNA repair, bacterial	Methyl-directed repair DNA adenine methylase (EC 2.1.1.72)	fig|6666666.1083231.peg.164
Enterobacteriaceae_bin136	DNA Metabolism	DNA repair	DNA repair, UvrABC system	Excinuclease ABC subunit B	fig|6666666.1083231.peg.1394
Enterobacteriaceae_bin136	DNA Metabolism	DNA repair	DNA repair, UvrABC system	Excinuclease ABC subunit A	fig|6666666.1083231.peg.472
Enterobacteriaceae_bin136	DNA Metabolism	DNA repair	DNA repair, UvrABC system	Excinuclease cho (excinuclease ABC alternative C subunit)	fig|6666666.1083231.peg.928
Enterobacteriaceae_bin136	DNA Metabolism	DNA repair	DNA repair, UvrABC system	Excinuclease ABC subunit C	fig|6666666.1083231.peg.2089
Enterobacteriaceae_bin136	DNA Metabolism	DNA repair	DNA repair, bacterial photolyase	Deoxyribodipyrimidine photolyase (EC 4.1.99.3)	fig|6666666.1083231.peg.1856
Enterobacteriaceae_bin136	DNA Metabolism	DNA repair	DNA repair, bacterial MutL-MutS system	DNA mismatch repair protein MutL	fig|6666666.1083231.peg.363
Enterobacteriaceae_bin136	DNA Metabolism	DNA repair	DNA repair, bacterial MutL-MutS system	DNA mismatch repair protein MutS	fig|6666666.1083231.peg.2423
Enterobacteriaceae_bin136	DNA Metabolism	DNA repair	DNA repair, bacterial DinG and relatives	ATP-dependent helicase DinG/Rad3	fig|6666666.1083231.peg.1416
Enterobacteriaceae_bin136	DNA Metabolism	DNA repair	DNA repair, bacterial DinG and relatives	DinG family ATP-dependent helicase YoaA	fig|6666666.1083231.peg.2708
Enterobacteriaceae_bin136	DNA Metabolism	DNA repair	DNA repair, bacterial UmuCD system	RecA protein	fig|6666666.1083231.peg.634, fig|6666666.1083231.peg.2419
Enterobacteriaceae_bin136	DNA Metabolism	DNA repair	DNA repair, bacterial UmuCD system	Error-prone repair protein UmuD	fig|6666666.1083231.peg.1901, fig|6666666.1083231.peg.4327, fig|6666666.1083231.peg.4890
Enterobacteriaceae_bin136	DNA Metabolism	DNA repair	DNA repair, bacterial UmuCD system	Error-prone, lesion bypass DNA polymerase V (UmuC)	fig|6666666.1083231.peg.501, fig|6666666.1083231.peg.1900, fig|6666666.1083231.peg.4328, fig|6666666.1083231.peg.4888, fig|6666666.1083231.peg.4889
Enterobacteriaceae_bin136	DNA Metabolism	DNA repair	DNA repair, bacterial UmuCD system	SOS-response repressor and protease LexA (EC 3.4.21.88)	fig|6666666.1083231.peg.1697
Enterobacteriaceae_bin136	DNA Metabolism	DNA uptake, competence	DNA processing cluster	DNA polymerase III subunits gamma and tau (EC 2.7.7.7)	fig|6666666.1083231.peg.3350
Enterobacteriaceae_bin136	DNA Metabolism	DNA uptake, competence	DNA processing cluster	DNA topoisomerase III (EC 5.99.1.2)	fig|6666666.1083231.peg.4300
Enterobacteriaceae_bin136	DNA Metabolism	DNA uptake, competence	DNA processing cluster	Recombination protein RecR	fig|6666666.1083231.peg.3348
Enterobacteriaceae_bin136	DNA Metabolism	CRISPs	CRISPRs	CRISPR-associated protein, Csy3 family	fig|6666666.1083231.peg.1608
Enterobacteriaceae_bin136	DNA Metabolism	CRISPs	CRISPRs	CRISPR-associated protein, Csy4 family	fig|6666666.1083231.peg.1607
Enterobacteriaceae_bin136	DNA Metabolism	CRISPs	CRISPRs	CRISPR-associated protein, Csy1 family	fig|6666666.1083231.peg.1610
Enterobacteriaceae_bin136	DNA Metabolism	CRISPs	CRISPRs	CRISPR-associated protein Cas1	fig|6666666.1083231.peg.1612
Enterobacteriaceae_bin136	DNA Metabolism	CRISPs	CRISPRs	CRISPR-associated helicase Cas3	fig|6666666.1083231.peg.1611, fig|6666666.1083231.peg.2524
Enterobacteriaceae_bin136	DNA Metabolism	CRISPs	CRISPRs	CRISPR-associated protein, Csy2 family	fig|6666666.1083231.peg.1609
Enterobacteriaceae_bin136	DNA Metabolism	DNA replication	DNA topoisomerases, Type I, ATP-independent	DNA topoisomerase I (EC 5.99.1.2)	fig|6666666.1083231.peg.3888
Enterobacteriaceae_bin136	DNA Metabolism	DNA replication	DNA topoisomerases, Type I, ATP-independent	DNA topoisomerase III (EC 5.99.1.2)	fig|6666666.1083231.peg.4300
Enterobacteriaceae_bin136	DNA Metabolism	DNA replication	DNA topoisomerases, Type II, ATP-dependent	DNA gyrase subunit B (EC 5.99.1.3)	fig|6666666.1083231.peg.4252
Enterobacteriaceae_bin136	DNA Metabolism	DNA replication	DNA topoisomerases, Type II, ATP-dependent	DNA gyrase subunit A (EC 5.99.1.3)	fig|6666666.1083231.peg.2783
Enterobacteriaceae_bin136	DNA Metabolism	DNA Metabolism - no subcategory	YcfH	Putative deoxyribonuclease similar to YcfH, type 4	fig|6666666.1083231.peg.2347
Enterobacteriaceae_bin136	DNA Metabolism	DNA Metabolism - no subcategory	YcfH	Putative deoxyribonuclease YjjV	fig|6666666.1083231.peg.849
Enterobacteriaceae_bin136	DNA Metabolism	DNA Metabolism - no subcategory	YcfH	Deoxyribonuclease TatD	fig|6666666.1083231.peg.293
Enterobacteriaceae_bin136	DNA Metabolism	DNA Metabolism - no subcategory	Restriction-Modification System	Type I restriction-modification system, DNA-methyltransferase subunit M (EC 2.1.1.72)	fig|6666666.1083231.peg.104
Enterobacteriaceae_bin136	DNA Metabolism	DNA Metabolism - no subcategory	Restriction-Modification System	Type I restriction-modification system, restriction subunit R (EC 3.1.21.3)	fig|6666666.1083231.peg.102
Enterobacteriaceae_bin136	DNA Metabolism	DNA Metabolism - no subcategory	DNA structural proteins, bacterial	Integration host factor beta subunit	fig|6666666.1083231.peg.1516
Enterobacteriaceae_bin136	DNA Metabolism	DNA Metabolism - no subcategory	DNA structural proteins, bacterial	Chromosome partition protein MukF	fig|6666666.1083231.peg.1529
Enterobacteriaceae_bin136	DNA Metabolism	DNA Metabolism - no subcategory	DNA structural proteins, bacterial	Chromosome partition protein MukE	fig|6666666.1083231.peg.1530
Enterobacteriaceae_bin136	DNA Metabolism	DNA Metabolism - no subcategory	DNA structural proteins, bacterial	Chromosome partition protein MukB	fig|6666666.1083231.peg.1531
Enterobacteriaceae_bin136	DNA Metabolism	DNA Metabolism - no subcategory	DNA structural proteins, bacterial	Integration host factor alpha subunit	fig|6666666.1083231.peg.721
Enterobacteriaceae_bin136	DNA Metabolism	DNA Metabolism - no subcategory	DNA structural proteins, bacterial	DNA-binding protein HU-alpha	fig|6666666.1083231.peg.1712
Enterobacteriaceae_bin136	DNA Metabolism	DNA Metabolism - no subcategory	Type I Restriction-Modification	Type I restriction-modification system, DNA-methyltransferase subunit M (EC 2.1.1.72)	fig|6666666.1083231.peg.104
Enterobacteriaceae_bin136	DNA Metabolism	DNA Metabolism - no subcategory	Type I Restriction-Modification	Type I restriction-modification system, restriction subunit R (EC 3.1.21.3)	fig|6666666.1083231.peg.102
Enterobacteriaceae_bin136	Carbohydrates	Organic acids	Glycerate metabolism	2-dehydro-3-deoxyglucarate aldolase (EC 4.1.2.20)	fig|6666666.1083231.peg.3016
Enterobacteriaceae_bin136	Carbohydrates	Organic acids	Glycerate metabolism	Hydroxypyruvate isomerase (EC 5.3.1.22)	fig|6666666.1083231.peg.1176, fig|6666666.1083231.peg.2508
Enterobacteriaceae_bin136	Carbohydrates	Organic acids	Glycerate metabolism	Serine--glyoxylate aminotransferase (EC 2.6.1.45)	fig|6666666.1083231.peg.2220
Enterobacteriaceae_bin136	Carbohydrates	Organic acids	Glycerate metabolism	2-hydroxy-3-oxopropionate reductase (EC 1.1.1.60)	fig|6666666.1083231.peg.3017
Enterobacteriaceae_bin136	Carbohydrates	Organic acids	Glycerate metabolism	Glycerate kinase (EC 2.7.1.31)	fig|6666666.1083231.peg.2452
Enterobacteriaceae_bin136	Carbohydrates	Organic acids	Glycerate metabolism	Pyruvate kinase (EC 2.7.1.40)	fig|6666666.1083231.peg.2268, fig|6666666.1083231.peg.2658
Enterobacteriaceae_bin136	Carbohydrates	Fermentation	Fermentations: Mixed acid	Pyruvate formate-lyase activating enzyme (EC 1.97.1.4)	fig|6666666.1083231.peg.1507, fig|6666666.1083231.peg.3623
Enterobacteriaceae_bin136	Carbohydrates	Fermentation	Fermentations: Mixed acid	Phosphoenolpyruvate carboxylase (EC 4.1.1.31)	fig|6666666.1083231.peg.4029
Enterobacteriaceae_bin136	Carbohydrates	Fermentation	Fermentations: Mixed acid	Alcohol dehydrogenase (EC 1.1.1.1)	fig|6666666.1083231.peg.99, fig|6666666.1083231.peg.1259, fig|6666666.1083231.peg.1361, fig|6666666.1083231.peg.2579, fig|6666666.1083231.peg.3852
Enterobacteriaceae_bin136	Carbohydrates	Fermentation	Fermentations: Mixed acid	Pyruvate formate-lyase (EC 2.3.1.54)	fig|6666666.1083231.peg.1508, fig|6666666.1083231.peg.3622
Enterobacteriaceae_bin136	Carbohydrates	Fermentation	Fermentations: Mixed acid	Acetaldehyde dehydrogenase (EC 1.2.1.10)	fig|6666666.1083231.peg.3852
Enterobacteriaceae_bin136	Carbohydrates	Fermentation	Fermentations: Mixed acid	Phosphate acetyltransferase (EC 2.3.1.8)	fig|6666666.1083231.peg.2833
Enterobacteriaceae_bin136	Carbohydrates	Fermentation	Fermentations: Mixed acid	D-lactate dehydrogenase (EC 1.1.1.28)	fig|6666666.1083231.peg.1674, fig|6666666.1083231.peg.3419
Enterobacteriaceae_bin136	Carbohydrates	Fermentation	Fermentations: Mixed acid	Acetate kinase (EC 2.7.2.1)	fig|6666666.1083231.peg.2832
Enterobacteriaceae_bin136	Carbohydrates	Fermentation	Butanol Biosynthesis	Enoyl-CoA hydratase (EC 4.2.1.17)	fig|6666666.1083231.peg.298, fig|6666666.1083231.peg.2875
Enterobacteriaceae_bin136	Carbohydrates	Fermentation	Butanol Biosynthesis	Alcohol dehydrogenase (EC 1.1.1.1)	fig|6666666.1083231.peg.99, fig|6666666.1083231.peg.1259, fig|6666666.1083231.peg.1361, fig|6666666.1083231.peg.2579, fig|6666666.1083231.peg.3852
Enterobacteriaceae_bin136	Carbohydrates	Fermentation	Butanol Biosynthesis	Pyruvate formate-lyase (EC 2.3.1.54)	fig|6666666.1083231.peg.1508, fig|6666666.1083231.peg.3622
Enterobacteriaceae_bin136	Carbohydrates	Fermentation	Butanol Biosynthesis	Acetaldehyde dehydrogenase (EC 1.2.1.10)	fig|6666666.1083231.peg.3852
Enterobacteriaceae_bin136	Carbohydrates	Fermentation	Butanol Biosynthesis	Acetyl-CoA acetyltransferase (EC 2.3.1.9)	fig|6666666.1083231.peg.78, fig|6666666.1083231.peg.2504, fig|6666666.1083231.peg.2782, fig|6666666.1083231.peg.3614
Enterobacteriaceae_bin136	Carbohydrates	Fermentation	Acetyl-CoA fermentation to Butyrate	Acetoacetate metabolism regulatory protein AtoC	fig|6666666.1083231.peg.2778
Enterobacteriaceae_bin136	Carbohydrates	Fermentation	Acetyl-CoA fermentation to Butyrate	Enoyl-CoA hydratase (EC 4.2.1.17)	fig|6666666.1083231.peg.298, fig|6666666.1083231.peg.2875
Enterobacteriaceae_bin136	Carbohydrates	Fermentation	Acetyl-CoA fermentation to Butyrate	Acetyl-CoA acetyltransferase (EC 2.3.1.9)	fig|6666666.1083231.peg.78, fig|6666666.1083231.peg.2504, fig|6666666.1083231.peg.2782, fig|6666666.1083231.peg.3614
Enterobacteriaceae_bin136	Carbohydrates	Fermentation	Acetyl-CoA fermentation to Butyrate	3-hydroxyacyl-CoA dehydrogenase (EC 1.1.1.35)	fig|6666666.1083231.peg.298, fig|6666666.1083231.peg.2875
Enterobacteriaceae_bin136	Carbohydrates	Fermentation	Acetyl-CoA fermentation to Butyrate	Signal transduction histidine-protein kinase AtoS (EC 2.7.13.3)	fig|6666666.1083231.peg.2777
Enterobacteriaceae_bin136	Carbohydrates	Fermentation	Acetyl-CoA fermentation to Butyrate	3-hydroxybutyryl-CoA epimerase (EC 5.1.2.3)	fig|6666666.1083231.peg.298, fig|6666666.1083231.peg.2875
Enterobacteriaceae_bin136	Carbohydrates	Fermentation	Acetyl-CoA fermentation to Butyrate	Acetoacetyl-CoA reductase (EC 1.1.1.36)	fig|6666666.1083231.peg.3579
Enterobacteriaceae_bin136	Carbohydrates	Fermentation	Acetyl-CoA fermentation to Butyrate	3-hydroxybutyrate dehydrogenase (EC 1.1.1.30)	fig|6666666.1083231.peg.3615, fig|6666666.1083231.peg.4948
Enterobacteriaceae_bin136	Carbohydrates	Fermentation	Fermentations: Lactate	D-lactate dehydrogenase (EC 1.1.1.28)	fig|6666666.1083231.peg.1674, fig|6666666.1083231.peg.3419
Enterobacteriaceae_bin136	Carbohydrates	Fermentation	Fermentations: Lactate	Phosphate acetyltransferase (EC 2.3.1.8)	fig|6666666.1083231.peg.2833
Enterobacteriaceae_bin136	Carbohydrates	Fermentation	Fermentations: Lactate	Acetaldehyde dehydrogenase (EC 1.2.1.10)	fig|6666666.1083231.peg.3852
Enterobacteriaceae_bin136	Carbohydrates	Fermentation	Fermentations: Lactate	Acetate kinase (EC 2.7.2.1)	fig|6666666.1083231.peg.2832
Enterobacteriaceae_bin136	Carbohydrates	Fermentation	Acetolactate synthase subunits	Acetolactate synthase small subunit (EC 2.2.1.6)	fig|6666666.1083231.peg.227, fig|6666666.1083231.peg.948
Enterobacteriaceae_bin136	Carbohydrates	Fermentation	Acetolactate synthase subunits	Acetolactate synthase large subunit (EC 2.2.1.6)	fig|6666666.1083231.peg.226, fig|6666666.1083231.peg.947
Enterobacteriaceae_bin136	Carbohydrates	Polysaccharides	Glycogen metabolism	1,4-alpha-glucan (glycogen) branching enzyme, GH-13-type (EC 2.4.1.18)	fig|6666666.1083231.peg.3764
Enterobacteriaceae_bin136	Carbohydrates	Polysaccharides	Glycogen metabolism	Glucose-1-phosphate adenylyltransferase (EC 2.7.7.27)	fig|6666666.1083231.peg.3766
Enterobacteriaceae_bin136	Carbohydrates	Polysaccharides	Glycogen metabolism	4-alpha-glucanotransferase (amylomaltase) (EC 2.4.1.25)	fig|6666666.1083231.peg.209
Enterobacteriaceae_bin136	Carbohydrates	Polysaccharides	Glycogen metabolism	Maltodextrin phosphorylase (EC 2.4.1.1)	fig|6666666.1083231.peg.210
Enterobacteriaceae_bin136	Carbohydrates	Polysaccharides	Glycogen metabolism	Glycogen phosphorylase (EC 2.4.1.1)	fig|6666666.1083231.peg.3768
Enterobacteriaceae_bin136	Carbohydrates	Polysaccharides	Glycogen metabolism	Glycogen synthase, ADP-glucose transglucosylase (EC 2.4.1.21)	fig|6666666.1083231.peg.3767
Enterobacteriaceae_bin136	Carbohydrates	Sugar alcohols	Glycerol and Glycerol-3-phosphate Uptake and Utilization	Aerobic glycerol-3-phosphate dehydrogenase (EC 1.1.5.3)	fig|6666666.1083231.peg.216
Enterobacteriaceae_bin136	Carbohydrates	Sugar alcohols	Glycerol and Glycerol-3-phosphate Uptake and Utilization	Glycerol-3-phosphate ABC transporter, ATP-binding protein UgpC (TC 3.A.1.1.3)	fig|6666666.1083231.peg.3748
Enterobacteriaceae_bin136	Carbohydrates	Sugar alcohols	Glycerol and Glycerol-3-phosphate Uptake and Utilization	Glycerol-3-phosphate regulon repressor GlpR	fig|6666666.1083231.peg.212
Enterobacteriaceae_bin136	Carbohydrates	Sugar alcohols	Glycerol and Glycerol-3-phosphate Uptake and Utilization	Glycerol-3-phosphate transporter	fig|6666666.1083231.peg.2790
Enterobacteriaceae_bin136	Carbohydrates	Sugar alcohols	Glycerol and Glycerol-3-phosphate Uptake and Utilization	Thiosulfate sulfurtransferase GlpE (EC 2.8.1.1)	fig|6666666.1083231.peg.214
Enterobacteriaceae_bin136	Carbohydrates	Sugar alcohols	Glycerol and Glycerol-3-phosphate Uptake and Utilization	Glycerol-3-phosphate ABC transporter, permease protein UgpE (TC 3.A.1.1.3)	fig|6666666.1083231.peg.3747
Enterobacteriaceae_bin136	Carbohydrates	Sugar alcohols	Glycerol and Glycerol-3-phosphate Uptake and Utilization	Glycerol-3-phosphate dehydrogenase [NAD(P)+] (EC 1.1.1.94)	fig|6666666.1083231.peg.4073
Enterobacteriaceae_bin136	Carbohydrates	Sugar alcohols	Glycerol and Glycerol-3-phosphate Uptake and Utilization	Glycerol-3-phosphate ABC transporter, permease protein UgpA (TC 3.A.1.1.3)	fig|6666666.1083231.peg.3746
Enterobacteriaceae_bin136	Carbohydrates	Sugar alcohols	Glycerol and Glycerol-3-phosphate Uptake and Utilization	Glycerol kinase (EC 2.7.1.30)	fig|6666666.1083231.peg.4056
Enterobacteriaceae_bin136	Carbohydrates	Sugar alcohols	Glycerol and Glycerol-3-phosphate Uptake and Utilization	Glycerophosphoryl diester phosphodiesterase (EC 3.1.4.46)	fig|6666666.1083231.peg.3749
Enterobacteriaceae_bin136	Carbohydrates	Sugar alcohols	Glycerol and Glycerol-3-phosphate Uptake and Utilization	Glycerol uptake facilitator protein	fig|6666666.1083231.peg.4055
Enterobacteriaceae_bin136	Carbohydrates	Monosaccharides	Mannose Metabolism	Mannose-6-phosphate isomerase (EC 5.3.1.8)	fig|6666666.1083231.peg.58
Enterobacteriaceae_bin136	Carbohydrates	Monosaccharides	Mannose Metabolism	Phosphomannomutase (EC 5.4.2.8)	fig|6666666.1083231.peg.3365
Enterobacteriaceae_bin136	Carbohydrates	Monosaccharides	Deoxyribose and Deoxynucleoside Catabolism	Putative deoxyribonuclease YjjV	fig|6666666.1083231.peg.849
Enterobacteriaceae_bin136	Carbohydrates	Monosaccharides	Deoxyribose and Deoxynucleoside Catabolism	Phosphopentomutase (EC 5.4.2.7)	fig|6666666.1083231.peg.853
Enterobacteriaceae_bin136	Carbohydrates	Monosaccharides	Deoxyribose and Deoxynucleoside Catabolism	Deoxyribose-phosphate aldolase (EC 4.1.2.4)	fig|6666666.1083231.peg.851
Enterobacteriaceae_bin136	Carbohydrates	Monosaccharides	Deoxyribose and Deoxynucleoside Catabolism	Ribokinase (EC 2.7.1.15)	fig|6666666.1083231.peg.4205
Enterobacteriaceae_bin136	Carbohydrates	Monosaccharides	Deoxyribose and Deoxynucleoside Catabolism	Thymidine phosphorylase (EC 2.4.2.4)	fig|6666666.1083231.peg.852
Enterobacteriaceae_bin136	Carbohydrates	Monosaccharides	Deoxyribose and Deoxynucleoside Catabolism	Purine nucleoside phosphorylase (EC 2.4.2.1)	fig|6666666.1083231.peg.854
Enterobacteriaceae_bin136	Carbohydrates	Monosaccharides	Deoxyribose and Deoxynucleoside Catabolism	Na+ dependent nucleoside transporter NupC	fig|6666666.1083231.peg.850, fig|6666666.1083231.peg.1310
Enterobacteriaceae_bin136	Carbohydrates	Monosaccharides	D-galactarate, D-glucarate and D-glycerate catabolism - gjo	D-galactarate dehydratase (EC 4.2.1.42)	fig|6666666.1083231.peg.3015
Enterobacteriaceae_bin136	Carbohydrates	Monosaccharides	D-galactarate, D-glucarate and D-glycerate catabolism - gjo	2-hydroxy-3-oxopropionate reductase (EC 1.1.1.60)	fig|6666666.1083231.peg.3017
Enterobacteriaceae_bin136	Carbohydrates	Monosaccharides	D-galactarate, D-glucarate and D-glycerate catabolism - gjo	Glycerate kinase (EC 2.7.1.31)	fig|6666666.1083231.peg.2452
Enterobacteriaceae_bin136	Carbohydrates	Monosaccharides	D-galactarate, D-glucarate and D-glycerate catabolism - gjo	Glucarate dehydratase related protein YgcY	fig|6666666.1083231.peg.2454
Enterobacteriaceae_bin136	Carbohydrates	Monosaccharides	D-galactarate, D-glucarate and D-glycerate catabolism - gjo	2-dehydro-3-deoxyglucarate aldolase (EC 4.1.2.20)	fig|6666666.1083231.peg.3016
Enterobacteriaceae_bin136	Carbohydrates	Monosaccharides	D-galactarate, D-glucarate and D-glycerate catabolism - gjo	Glucarate dehydratase (EC 4.2.1.40)	fig|6666666.1083231.peg.2453
Enterobacteriaceae_bin136	Carbohydrates	Monosaccharides	D-galactarate, D-glucarate and D-glycerate catabolism - gjo	Sugar diacid utilization regulator SdaR	fig|6666666.1083231.peg.1026
Enterobacteriaceae_bin136	Carbohydrates	Monosaccharides	2-Ketogluconate Utilization	2-ketogluconate kinase (EC 2.7.1.13)	fig|6666666.1083231.peg.6
Enterobacteriaceae_bin136	Carbohydrates	Monosaccharides	2-Ketogluconate Utilization	2-ketogluconate transporter	fig|6666666.1083231.peg.5
Enterobacteriaceae_bin136	Carbohydrates	Monosaccharides	2-Ketogluconate Utilization	2-ketogluconate utilization repressor PtxS	fig|6666666.1083231.peg.8
Enterobacteriaceae_bin136	Carbohydrates	Monosaccharides	2-Ketogluconate Utilization	Epimerase KguE	fig|6666666.1083231.peg.7
Enterobacteriaceae_bin136	Carbohydrates	Monosaccharides	L-Arabinose utilization	Possible GPH family transporter (TC 2.A.2) for arabinosides	fig|6666666.1083231.peg.980, fig|6666666.1083231.peg.1242, fig|6666666.1083231.peg.4914
Enterobacteriaceae_bin136	Carbohydrates	Monosaccharides	L-Arabinose utilization	L-arabinose isomerase (EC 5.3.1.4)	fig|6666666.1083231.peg.931
Enterobacteriaceae_bin136	Carbohydrates	Monosaccharides	L-Arabinose utilization	Ribulokinase (EC 2.7.1.16)	fig|6666666.1083231.peg.932
Enterobacteriaceae_bin136	Carbohydrates	Monosaccharides	L-Arabinose utilization	L-ribulose-5-phosphate 4-epimerase (EC 5.1.3.4)	fig|6666666.1083231.peg.930
Enterobacteriaceae_bin136	Carbohydrates	Monosaccharides	D-ribose utilization	Ribokinase (EC 2.7.1.15)	fig|6666666.1083231.peg.4205
Enterobacteriaceae_bin136	Carbohydrates	Monosaccharides	D-ribose utilization	Ribose operon repressor	fig|6666666.1083231.peg.4204
Enterobacteriaceae_bin136	Carbohydrates	Monosaccharides	D-galactarate, D-glucarate and D-glycerate catabolism	D-galactarate dehydratase (EC 4.2.1.42)	fig|6666666.1083231.peg.3015
Enterobacteriaceae_bin136	Carbohydrates	Monosaccharides	D-galactarate, D-glucarate and D-glycerate catabolism	2-hydroxy-3-oxopropionate reductase (EC 1.1.1.60)	fig|6666666.1083231.peg.3017
Enterobacteriaceae_bin136	Carbohydrates	Monosaccharides	D-galactarate, D-glucarate and D-glycerate catabolism	Glycerate kinase (EC 2.7.1.31)	fig|6666666.1083231.peg.2452
Enterobacteriaceae_bin136	Carbohydrates	Monosaccharides	D-galactarate, D-glucarate and D-glycerate catabolism	Sugar diacid utilization regulator SdaR	fig|6666666.1083231.peg.1026
Enterobacteriaceae_bin136	Carbohydrates	Monosaccharides	D-galactarate, D-glucarate and D-glycerate catabolism	Glucarate dehydratase (EC 4.2.1.40)	fig|6666666.1083231.peg.2453
Enterobacteriaceae_bin136	Carbohydrates	Monosaccharides	D-galactarate, D-glucarate and D-glycerate catabolism	2-dehydro-3-deoxyglucarate aldolase (EC 4.1.2.20)	fig|6666666.1083231.peg.3016
Enterobacteriaceae_bin136	Carbohydrates	Monosaccharides	D-gluconate and ketogluconates metabolism	Low-affinity gluconate/H+ symporter GntU	fig|6666666.1083231.peg.1800, fig|6666666.1083231.peg.3757
Enterobacteriaceae_bin136	Carbohydrates	Monosaccharides	D-gluconate and ketogluconates metabolism	2-ketogluconate kinase (EC 2.7.1.13)	fig|6666666.1083231.peg.6
Enterobacteriaceae_bin136	Carbohydrates	Monosaccharides	D-gluconate and ketogluconates metabolism	Gluconate 2-dehydrogenase (EC 1.1.99.3), membrane-bound, flavoprotein	fig|6666666.1083231.peg.1298, fig|6666666.1083231.peg.2330
Enterobacteriaceae_bin136	Carbohydrates	Monosaccharides	D-gluconate and ketogluconates metabolism	Glucose dehydrogenase, PQQ-dependent (EC 1.1.5.2)	fig|6666666.1083231.peg.997
Enterobacteriaceae_bin136	Carbohydrates	Monosaccharides	D-gluconate and ketogluconates metabolism	Gluconate 2-dehydrogenase (EC 1.1.99.3), membrane-bound, gamma subunit	fig|6666666.1083231.peg.1299, fig|6666666.1083231.peg.2329
Enterobacteriaceae_bin136	Carbohydrates	Monosaccharides	D-gluconate and ketogluconates metabolism	6-phosphogluconate dehydrogenase, decarboxylating (EC 1.1.1.44)	fig|6666666.1083231.peg.4093, fig|6666666.1083231.peg.4404
Enterobacteriaceae_bin136	Carbohydrates	Monosaccharides	D-gluconate and ketogluconates metabolism	Gluconokinase (EC 2.7.1.12)	fig|6666666.1083231.peg.3756
Enterobacteriaceae_bin136	Carbohydrates	Monosaccharides	D-gluconate and ketogluconates metabolism	Gluconate utilization system Gnt-I transcriptional repressor	fig|6666666.1083231.peg.3755
Enterobacteriaceae_bin136	Carbohydrates	Monosaccharides	D-gluconate and ketogluconates metabolism	2-Keto-D-gluconate dehydrogenase (EC 1.1.99.4), membrane-bound, cytochrome c	fig|6666666.1083231.peg.2569
Enterobacteriaceae_bin136	Carbohydrates	Monosaccharides	D-gluconate and ketogluconates metabolism	Gluconate 2-dehydrogenase (EC 1.1.99.3), membrane-bound, cytochrome c	fig|6666666.1083231.peg.1297, fig|6666666.1083231.peg.2331
Enterobacteriaceae_bin136	Carbohydrates	One-carbon Metabolism	One-carbon metabolism by tetrahydropterines	Methenyltetrahydrofolate cyclohydrolase (EC 3.5.4.9)	fig|6666666.1083231.peg.3308, fig|6666666.1083231.peg.4256
Enterobacteriaceae_bin136	Carbohydrates	One-carbon Metabolism	One-carbon metabolism by tetrahydropterines	5,10-methylenetetrahydrofolate reductase (EC 1.5.1.20)	fig|6666666.1083231.peg.4041
Enterobacteriaceae_bin136	Carbohydrates	One-carbon Metabolism	One-carbon metabolism by tetrahydropterines	5-formyltetrahydrofolate cyclo-ligase (EC 6.3.3.2)	fig|6666666.1083231.peg.602
Enterobacteriaceae_bin136	Carbohydrates	One-carbon Metabolism	One-carbon metabolism by tetrahydropterines	Formate--tetrahydrofolate ligase (EC 6.3.4.3)	fig|6666666.1083231.peg.4255
Enterobacteriaceae_bin136	Carbohydrates	One-carbon Metabolism	One-carbon metabolism by tetrahydropterines	Formyltetrahydrofolate deformylase (EC 3.5.1.10)	fig|6666666.1083231.peg.3840
Enterobacteriaceae_bin136	Carbohydrates	One-carbon Metabolism	One-carbon metabolism by tetrahydropterines	Methylenetetrahydrofolate dehydrogenase (NADP+) (EC 1.5.1.5)	fig|6666666.1083231.peg.3308, fig|6666666.1083231.peg.4256
Enterobacteriaceae_bin136	Carbohydrates	One-carbon Metabolism	Serine-glyoxylate cycle	5-formyltetrahydrofolate cyclo-ligase (EC 6.3.3.2)	fig|6666666.1083231.peg.602
Enterobacteriaceae_bin136	Carbohydrates	One-carbon Metabolism	Serine-glyoxylate cycle	Acetyl-CoA acetyltransferase (EC 2.3.1.9)	fig|6666666.1083231.peg.78, fig|6666666.1083231.peg.2504, fig|6666666.1083231.peg.2782, fig|6666666.1083231.peg.3614
Enterobacteriaceae_bin136	Carbohydrates	One-carbon Metabolism	Serine-glyoxylate cycle	Aconitate hydratase (EC 4.2.1.3)	fig|6666666.1083231.peg.3892
Enterobacteriaceae_bin136	Carbohydrates	One-carbon Metabolism	Serine-glyoxylate cycle	Isocitrate lyase (EC 4.1.3.1)	fig|6666666.1083231.peg.1871
Enterobacteriaceae_bin136	Carbohydrates	One-carbon Metabolism	Serine-glyoxylate cycle	Formate--tetrahydrofolate ligase (EC 6.3.4.3)	fig|6666666.1083231.peg.4255
Enterobacteriaceae_bin136	Carbohydrates	One-carbon Metabolism	Serine-glyoxylate cycle	Glycerate kinase (EC 2.7.1.31)	fig|6666666.1083231.peg.2452
Enterobacteriaceae_bin136	Carbohydrates	One-carbon Metabolism	Serine-glyoxylate cycle	Phosphoenolpyruvate carboxykinase [ATP] (EC 4.1.1.49)	fig|6666666.1083231.peg.179
Enterobacteriaceae_bin136	Carbohydrates	One-carbon Metabolism	Serine-glyoxylate cycle	Methylenetetrahydrofolate dehydrogenase (NADP+) (EC 1.5.1.5)	fig|6666666.1083231.peg.3308, fig|6666666.1083231.peg.4256
Enterobacteriaceae_bin136	Carbohydrates	One-carbon Metabolism	Serine-glyoxylate cycle	3-ketoacyl-CoA thiolase (EC 2.3.1.16)	fig|6666666.1083231.peg.297, fig|6666666.1083231.peg.2876, fig|6666666.1083231.peg.3614
Enterobacteriaceae_bin136	Carbohydrates	One-carbon Metabolism	Serine-glyoxylate cycle	Succinyl-CoA:3-ketoacid-coenzyme A transferase subunit A (EC 2.8.3.5)	fig|6666666.1083231.peg.3612
Enterobacteriaceae_bin136	Carbohydrates	One-carbon Metabolism	Serine-glyoxylate cycle	5,10-methylenetetrahydrofolate reductase (EC 1.5.1.20)	fig|6666666.1083231.peg.4041
Enterobacteriaceae_bin136	Carbohydrates	One-carbon Metabolism	Serine-glyoxylate cycle	Succinyl-CoA:3-ketoacid-coenzyme A transferase subunit B (EC 2.8.3.5)	fig|6666666.1083231.peg.3613
Enterobacteriaceae_bin136	Carbohydrates	One-carbon Metabolism	Serine-glyoxylate cycle	Fumarate hydratase class I, aerobic (EC 4.2.1.2)	fig|6666666.1083231.peg.60
Enterobacteriaceae_bin136	Carbohydrates	One-carbon Metabolism	Serine-glyoxylate cycle	Methenyltetrahydrofolate cyclohydrolase (EC 3.5.4.9)	fig|6666666.1083231.peg.3308, fig|6666666.1083231.peg.4256
Enterobacteriaceae_bin136	Carbohydrates	One-carbon Metabolism	Serine-glyoxylate cycle	Succinyl-CoA ligase [ADP-forming] alpha chain (EC 6.2.1.5)	fig|6666666.1083231.peg.3079
Enterobacteriaceae_bin136	Carbohydrates	One-carbon Metabolism	Serine-glyoxylate cycle	Serine hydroxymethyltransferase (EC 2.1.2.1)	fig|6666666.1083231.peg.4726
Enterobacteriaceae_bin136	Carbohydrates	One-carbon Metabolism	Serine-glyoxylate cycle	Serine--pyruvate aminotransferase (EC 2.6.1.51)	fig|6666666.1083231.peg.4175
Enterobacteriaceae_bin136	Carbohydrates	One-carbon Metabolism	Serine-glyoxylate cycle	Enolase (EC 4.2.1.11)	fig|6666666.1083231.peg.2445
Enterobacteriaceae_bin136	Carbohydrates	One-carbon Metabolism	Serine-glyoxylate cycle	Acetoacetyl-CoA reductase (EC 1.1.1.36)	fig|6666666.1083231.peg.3579
Enterobacteriaceae_bin136	Carbohydrates	One-carbon Metabolism	Serine-glyoxylate cycle	Succinyl-CoA ligase [ADP-forming] beta chain (EC 6.2.1.5)	fig|6666666.1083231.peg.3078
Enterobacteriaceae_bin136	Carbohydrates	One-carbon Metabolism	Serine-glyoxylate cycle	Serine--glyoxylate aminotransferase (EC 2.6.1.45)	fig|6666666.1083231.peg.2220
Enterobacteriaceae_bin136	Carbohydrates	Aminosugars	Chitin and N-acetylglucosamine utilization	N-acetylglucosamine-6P-responsive transcriptional repressor NagC, ROK family	fig|6666666.1083231.peg.1833
Enterobacteriaceae_bin136	Carbohydrates	Aminosugars	Chitin and N-acetylglucosamine utilization	Chitin binding protein	fig|6666666.1083231.peg.4696
Enterobacteriaceae_bin136	Carbohydrates	Aminosugars	Chitin and N-acetylglucosamine utilization	N-acetylglucosamine-6-phosphate deacetylase (EC 3.5.1.25)	fig|6666666.1083231.peg.1834
Enterobacteriaceae_bin136	Carbohydrates	Aminosugars	Chitin and N-acetylglucosamine utilization	Chitinase (EC 3.2.1.14)	fig|6666666.1083231.peg.1969
Enterobacteriaceae_bin136	Carbohydrates	Aminosugars	Chitin and N-acetylglucosamine utilization	Phosphatase NagD predicted to act in N-acetylglucosamine utilization subsystem	fig|6666666.1083231.peg.1832
Enterobacteriaceae_bin136	Carbohydrates	Aminosugars	Chitin and N-acetylglucosamine utilization	Glucosamine-6-phosphate deaminase (EC 3.5.99.6)	fig|6666666.1083231.peg.1835
Enterobacteriaceae_bin136	Carbohydrates	Carbohydrates - no subcategory	Carbon storage regulator	Carbon storage regulator	fig|6666666.1083231.peg.631, fig|6666666.1083231.peg.2416
Enterobacteriaceae_bin136	Carbohydrates	Central carbohydrate metabolism	Pyruvate metabolism I: anaplerotic reactions, PEP	NADP-dependent malic enzyme (EC 1.1.1.40)	fig|6666666.1083231.peg.4636
Enterobacteriaceae_bin136	Carbohydrates	Central carbohydrate metabolism	Pyruvate metabolism I: anaplerotic reactions, PEP	Pyruvate kinase (EC 2.7.1.40)	fig|6666666.1083231.peg.2268, fig|6666666.1083231.peg.2658
Enterobacteriaceae_bin136	Carbohydrates	Central carbohydrate metabolism	Pyruvate metabolism I: anaplerotic reactions, PEP	Phosphoenolpyruvate synthase (EC 2.7.9.2)	fig|6666666.1083231.peg.3492
Enterobacteriaceae_bin136	Carbohydrates	Central carbohydrate metabolism	Pyruvate metabolism I: anaplerotic reactions, PEP	NAD-dependent malic enzyme (EC 1.1.1.38)	fig|6666666.1083231.peg.2150
Enterobacteriaceae_bin136	Carbohydrates	Central carbohydrate metabolism	Pyruvate metabolism I: anaplerotic reactions, PEP	Phosphoenolpyruvate carboxykinase [ATP] (EC 4.1.1.49)	fig|6666666.1083231.peg.179
Enterobacteriaceae_bin136	Carbohydrates	Central carbohydrate metabolism	Pyruvate metabolism I: anaplerotic reactions, PEP	Phosphoenolpyruvate carboxylase (EC 4.1.1.31)	fig|6666666.1083231.peg.4029
Enterobacteriaceae_bin136	Carbohydrates	Central carbohydrate metabolism	Pentose phosphate pathway	Transketolase, N-terminal section (EC 2.2.1.1)	fig|6666666.1083231.peg.2794, fig|6666666.1083231.peg.3732, fig|6666666.1083231.peg.4950
Enterobacteriaceae_bin136	Carbohydrates	Central carbohydrate metabolism	Pentose phosphate pathway	Ribulose-phosphate 3-epimerase (EC 5.1.3.1)	fig|6666666.1083231.peg.163
Enterobacteriaceae_bin136	Carbohydrates	Central carbohydrate metabolism	Pentose phosphate pathway	6-phosphogluconolactonase (EC 3.1.1.31)	fig|6666666.1083231.peg.3109
Enterobacteriaceae_bin136	Carbohydrates	Central carbohydrate metabolism	Pentose phosphate pathway	Transketolase, C-terminal section (EC 2.2.1.1)	fig|6666666.1083231.peg.2793, fig|6666666.1083231.peg.3733, fig|6666666.1083231.peg.4949
Enterobacteriaceae_bin136	Carbohydrates	Central carbohydrate metabolism	Pentose phosphate pathway	Ribose-phosphate pyrophosphokinase (EC 2.7.6.1)	fig|6666666.1083231.peg.3818
Enterobacteriaceae_bin136	Carbohydrates	Central carbohydrate metabolism	Pentose phosphate pathway	Glucose-6-phosphate 1-dehydrogenase (EC 1.1.1.49)	fig|6666666.1083231.peg.2660
Enterobacteriaceae_bin136	Carbohydrates	Central carbohydrate metabolism	Pentose phosphate pathway	Transaldolase (EC 2.2.1.2)	fig|6666666.1083231.peg.882, fig|6666666.1083231.peg.4637
Enterobacteriaceae_bin136	Carbohydrates	Central carbohydrate metabolism	Pentose phosphate pathway	6-phosphogluconate dehydrogenase, decarboxylating (EC 1.1.1.44)	fig|6666666.1083231.peg.4093, fig|6666666.1083231.peg.4404
Enterobacteriaceae_bin136	Carbohydrates	Central carbohydrate metabolism	Pentose phosphate pathway	Transketolase (EC 2.2.1.1)	fig|6666666.1083231.peg.585, fig|6666666.1083231.peg.4638
Enterobacteriaceae_bin136	Carbohydrates	Central carbohydrate metabolism	Dihydroxyacetone kinases	Dihydroxyacetone kinase, ATP-dependent (EC 2.7.1.29)	fig|6666666.1083231.peg.98, fig|6666666.1083231.peg.2514
Enterobacteriaceae_bin136	Carbohydrates	Central carbohydrate metabolism	Dehydrogenase complexes	2-oxoglutarate dehydrogenase E1 component (EC 1.2.4.2)	fig|6666666.1083231.peg.3076
Enterobacteriaceae_bin136	Carbohydrates	Central carbohydrate metabolism	Dehydrogenase complexes	Pyruvate dehydrogenase E1 component (EC 1.2.4.1)	fig|6666666.1083231.peg.984
Enterobacteriaceae_bin136	Carbohydrates	Central carbohydrate metabolism	Dehydrogenase complexes	Dihydrolipoamide acetyltransferase component of pyruvate dehydrogenase complex (EC 2.3.1.12)	fig|6666666.1083231.peg.985
Enterobacteriaceae_bin136	Carbohydrates	Central carbohydrate metabolism	Dehydrogenase complexes	Dihydrolipoamide succinyltransferase component (E2) of 2-oxoglutarate dehydrogenase complex (EC 2.3.1.61)	fig|6666666.1083231.peg.3077
Enterobacteriaceae_bin136	Carbohydrates	Central carbohydrate metabolism	Dehydrogenase complexes	Cytosol aminopeptidase PepA (EC 3.4.11.1)	fig|6666666.1083231.peg.2001
Enterobacteriaceae_bin136	Carbohydrates	Central carbohydrate metabolism	Methylglyoxal Metabolism	Aldehyde dehydrogenase (EC 1.2.1.3)	fig|6666666.1083231.peg.582, fig|6666666.1083231.peg.2863, fig|6666666.1083231.peg.582, fig|6666666.1083231.peg.2863
Enterobacteriaceae_bin136	Carbohydrates	Central carbohydrate metabolism	Methylglyoxal Metabolism	Hydroxyacylglutathione hydrolase (EC 3.1.2.6)	fig|6666666.1083231.peg.4181
Enterobacteriaceae_bin136	Carbohydrates	Central carbohydrate metabolism	Methylglyoxal Metabolism	Lactoylglutathione lyase (EC 4.4.1.5)	fig|6666666.1083231.peg.2245
Enterobacteriaceae_bin136	Carbohydrates	Central carbohydrate metabolism	Methylglyoxal Metabolism	Methylglyoxal synthase (EC 4.2.3.3)	fig|6666666.1083231.peg.1566
Enterobacteriaceae_bin136	Carbohydrates	Central carbohydrate metabolism	Glycolate, glyoxylate interconversions	Phosphoglycolate phosphatase (EC 3.1.3.18)	fig|6666666.1083231.peg.162
Enterobacteriaceae_bin136	Carbohydrates	Central carbohydrate metabolism	Pyruvate Alanine Serine Interconversions	Serine transporter	fig|6666666.1083231.peg.2462
Enterobacteriaceae_bin136	Carbohydrates	Central carbohydrate metabolism	Pyruvate Alanine Serine Interconversions	D-serine/D-alanine/glycine transporter	fig|6666666.1083231.peg.2938
Enterobacteriaceae_bin136	Carbohydrates	Central carbohydrate metabolism	Pyruvate Alanine Serine Interconversions	L-serine dehydratase, beta subunit (EC 4.3.1.17)	fig|6666666.1083231.peg.2463, fig|6666666.1083231.peg.2703
Enterobacteriaceae_bin136	Carbohydrates	Central carbohydrate metabolism	Pyruvate Alanine Serine Interconversions	Valine--pyruvate aminotransferase (EC 2.6.1.66)	fig|6666666.1083231.peg.1359
Enterobacteriaceae_bin136	Carbohydrates	Central carbohydrate metabolism	Pyruvate Alanine Serine Interconversions	Branched-chain amino acid aminotransferase (EC 2.6.1.42)	fig|6666666.1083231.peg.228
Enterobacteriaceae_bin136	Carbohydrates	Central carbohydrate metabolism	Pyruvate Alanine Serine Interconversions	L-serine dehydratase, alpha subunit (EC 4.3.1.17)	fig|6666666.1083231.peg.2463, fig|6666666.1083231.peg.2703
Enterobacteriaceae_bin136	Carbohydrates	Central carbohydrate metabolism	Pyruvate Alanine Serine Interconversions	L-alanine:glyoxylate aminotransferase (EC 2.6.1.44)	fig|6666666.1083231.peg.4175
Enterobacteriaceae_bin136	Carbohydrates	Central carbohydrate metabolism	Pyruvate Alanine Serine Interconversions	Alanine racemase (EC 5.1.1.1)	fig|6666666.1083231.peg.476, fig|6666666.1083231.peg.2308
Enterobacteriaceae_bin136	Carbohydrates	Central carbohydrate metabolism	Pyruvate metabolism II: acetyl-CoA, acetogenesis from pyruvate	Dihydrolipoamide dehydrogenase of pyruvate dehydrogenase complex (EC 1.8.1.4)	fig|6666666.1083231.peg.986
Enterobacteriaceae_bin136	Carbohydrates	Central carbohydrate metabolism	Pyruvate metabolism II: acetyl-CoA, acetogenesis from pyruvate	Pyruvate dehydrogenase E1 component (EC 1.2.4.1)	fig|6666666.1083231.peg.984
Enterobacteriaceae_bin136	Carbohydrates	Central carbohydrate metabolism	Pyruvate metabolism II: acetyl-CoA, acetogenesis from pyruvate	Acetaldehyde dehydrogenase (EC 1.2.1.10)	fig|6666666.1083231.peg.3852
Enterobacteriaceae_bin136	Carbohydrates	Central carbohydrate metabolism	Pyruvate metabolism II: acetyl-CoA, acetogenesis from pyruvate	Phosphate acetyltransferase (EC 2.3.1.8)	fig|6666666.1083231.peg.2833
Enterobacteriaceae_bin136	Carbohydrates	Central carbohydrate metabolism	Pyruvate metabolism II: acetyl-CoA, acetogenesis from pyruvate	Acetate permease ActP (cation/acetate symporter)	fig|6666666.1083231.peg.453
Enterobacteriaceae_bin136	Carbohydrates	Central carbohydrate metabolism	Pyruvate metabolism II: acetyl-CoA, acetogenesis from pyruvate	Acetate kinase (EC 2.7.2.1)	fig|6666666.1083231.peg.2832
Enterobacteriaceae_bin136	Carbohydrates	Central carbohydrate metabolism	Pyruvate metabolism II: acetyl-CoA, acetogenesis from pyruvate	Dihydrolipoamide acetyltransferase component of pyruvate dehydrogenase complex (EC 2.3.1.12)	fig|6666666.1083231.peg.985
Enterobacteriaceae_bin136	Carbohydrates	Central carbohydrate metabolism	Pyruvate metabolism II: acetyl-CoA, acetogenesis from pyruvate	Pyruvate decarboxylase (EC 4.1.1.1)	fig|6666666.1083231.peg.1306
Enterobacteriaceae_bin136	Carbohydrates	Central carbohydrate metabolism	Pyruvate metabolism II: acetyl-CoA, acetogenesis from pyruvate	Aldehyde dehydrogenase (EC 1.2.1.3)	fig|6666666.1083231.peg.582, fig|6666666.1083231.peg.2863
Enterobacteriaceae_bin136	Carbohydrates	Central carbohydrate metabolism	Pyruvate metabolism II: acetyl-CoA, acetogenesis from pyruvate	NAD-dependent protein deacetylase of SIR2 family	fig|6666666.1083231.peg.4126
Enterobacteriaceae_bin136	Carbohydrates	Di- and oligosaccharides	Maltose and Maltodextrin Utilization	4-alpha-glucanotransferase (amylomaltase) (EC 2.4.1.25)	fig|6666666.1083231.peg.209
Enterobacteriaceae_bin136	Carbohydrates	Di- and oligosaccharides	Maltose and Maltodextrin Utilization	Periplasmic alpha-amylase (EC 3.2.1.1)	fig|6666666.1083231.peg.1358
Enterobacteriaceae_bin136	Carbohydrates	Di- and oligosaccharides	Maltose and Maltodextrin Utilization	Maltoporin (maltose/maltodextrin high-affinity receptor, phage lambda receptor protein)	fig|6666666.1083231.peg.1691
Enterobacteriaceae_bin136	Carbohydrates	Di- and oligosaccharides	Maltose and Maltodextrin Utilization	Maltodextrin phosphorylase (EC 2.4.1.1)	fig|6666666.1083231.peg.210
Enterobacteriaceae_bin136	Carbohydrates	Di- and oligosaccharides	Maltose and Maltodextrin Utilization	Cytoplasmic alpha-amylase (EC 3.2.1.1)	fig|6666666.1083231.peg.2096
Enterobacteriaceae_bin136	Carbohydrates	Di- and oligosaccharides	Maltose and Maltodextrin Utilization	Glycogen phosphorylase (EC 2.4.1.1)	fig|6666666.1083231.peg.3768
Enterobacteriaceae_bin136	Carbohydrates	Di- and oligosaccharides	Maltose and Maltodextrin Utilization	Maltose regulon regulatory protein MalI (repressor for malXY)	fig|6666666.1083231.peg.56
Enterobacteriaceae_bin136	Carbohydrates	Di- and oligosaccharides	Maltose and Maltodextrin Utilization	Aldose 1-epimerase (EC 5.1.3.3)	fig|6666666.1083231.peg.3097
Enterobacteriaceae_bin136	Carbohydrates	Di- and oligosaccharides	Maltose and Maltodextrin Utilization	Transcriptional activator of maltose regulon, MalT	fig|6666666.1083231.peg.211
Enterobacteriaceae_bin136	Carbohydrates	Di- and oligosaccharides	Maltose and Maltodextrin Utilization	Maltose/maltodextrin transport ATP-binding protein MalK (EC 3.6.3.19)	fig|6666666.1083231.peg.1182, fig|6666666.1083231.peg.1690
Enterobacteriaceae_bin136	Carbohydrates	Di- and oligosaccharides	Maltose and Maltodextrin Utilization	Maltose operon periplasmic protein MalM	fig|6666666.1083231.peg.1692
Enterobacteriaceae_bin136	Carbohydrates	Di- and oligosaccharides	Maltose and Maltodextrin Utilization	Mlc, transcriptional repressor of MalT (the transcriptional activator of maltose regulon) and manXYZ operon	fig|6666666.1083231.peg.4342
Enterobacteriaceae_bin136	Carbohydrates	Di- and oligosaccharides	Lactose and Galactose Uptake and Utilization	Galactokinase (EC 2.7.1.6)	fig|6666666.1083231.peg.3098
Enterobacteriaceae_bin136	Carbohydrates	Di- and oligosaccharides	Lactose and Galactose Uptake and Utilization	Galactose-1-phosphate uridylyltransferase (EC 2.7.7.10)	fig|6666666.1083231.peg.3099
Enterobacteriaceae_bin136	Carbohydrates	Di- and oligosaccharides	Lactose and Galactose Uptake and Utilization	UDP-glucose 4-epimerase (EC 5.1.3.2)	fig|6666666.1083231.peg.3100
Enterobacteriaceae_bin136	Carbohydrates	Di- and oligosaccharides	Lactose and Galactose Uptake and Utilization	Transcriptional repressor of the lac operon	fig|6666666.1083231.peg.1190
Enterobacteriaceae_bin136	Carbohydrates	Di- and oligosaccharides	Lactose and Galactose Uptake and Utilization	Galactose operon repressor, GalR-LacI family of transcriptional regulators	fig|6666666.1083231.peg.2499
Enterobacteriaceae_bin136	Carbohydrates	Di- and oligosaccharides	Lactose and Galactose Uptake and Utilization	Aldose 1-epimerase (EC 5.1.3.3)	fig|6666666.1083231.peg.3097
Enterobacteriaceae_bin136	Carbohydrates	Di- and oligosaccharides	Lactose and Galactose Uptake and Utilization	Mgl repressor and galactose ultrainduction factor GalS, HTH-type transcriptional regulator	fig|6666666.1083231.peg.3446
Enterobacteriaceae_bin136	Carbohydrates	Di- and oligosaccharides	Trehalose Biosynthesis	Trehalose-6-phosphate phosphatase (EC 3.1.3.12)	fig|6666666.1083231.peg.2628
Enterobacteriaceae_bin136	Carbohydrates	Di- and oligosaccharides	Trehalose Biosynthesis	Alpha,alpha-trehalose-phosphate synthase [UDP-forming] (EC 2.4.1.15)	fig|6666666.1083231.peg.2629
Enterobacteriaceae_bin136	Carbohydrates	Di- and oligosaccharides	Trehalose Biosynthesis	1,4-alpha-glucan (glycogen) branching enzyme, GH-13-type (EC 2.4.1.18)	fig|6666666.1083231.peg.3764
Enterobacteriaceae_bin136	Secondary Metabolism	Plant Hormones	Auxin biosynthesis	Phosphoribosylanthranilate isomerase (EC 5.3.1.24)	fig|6666666.1083231.peg.3873
Enterobacteriaceae_bin136	Secondary Metabolism	Plant Hormones	Auxin biosynthesis	Anthranilate phosphoribosyltransferase (EC 2.4.2.18)	fig|6666666.1083231.peg.3874, fig|6666666.1083231.peg.3875
Enterobacteriaceae_bin136	Secondary Metabolism	Plant Hormones	Auxin biosynthesis	Tryptophan synthase alpha chain (EC 4.2.1.20)	fig|6666666.1083231.peg.3871
Enterobacteriaceae_bin136	Secondary Metabolism	Plant Hormones	Auxin biosynthesis	Tryptophan synthase beta chain (EC 4.2.1.20)	fig|6666666.1083231.peg.3872
Enterobacteriaceae_bin136	Secondary Metabolism	Plant Hormones	Auxin biosynthesis	Monoamine oxidase (1.4.3.4)	fig|6666666.1083231.peg.1667
Enterobacteriaceae_bin136	Virulence, Disease and Defense	Resistance to antibiotics and toxic compounds	Copper homeostasis: copper tolerance	Magnesium and cobalt efflux protein CorC	fig|6666666.1083231.peg.1768
Enterobacteriaceae_bin136	Virulence, Disease and Defense	Resistance to antibiotics and toxic compounds	Copper homeostasis: copper tolerance	Copper homeostasis protein CutF precursor	fig|6666666.1083231.peg.1055
Enterobacteriaceae_bin136	Virulence, Disease and Defense	Resistance to antibiotics and toxic compounds	Copper homeostasis: copper tolerance	Periplasmic divalent cation tolerance protein CutA	fig|6666666.1083231.peg.392
Enterobacteriaceae_bin136	Virulence, Disease and Defense	Resistance to antibiotics and toxic compounds	Copper homeostasis: copper tolerance	Copper homeostasis protein CutE	fig|6666666.1083231.peg.1769
Enterobacteriaceae_bin136	Virulence, Disease and Defense	Resistance to antibiotics and toxic compounds	Copper homeostasis: copper tolerance	Cytoplasmic copper homeostasis protein CutC	fig|6666666.1083231.peg.2637
Enterobacteriaceae_bin136	Virulence, Disease and Defense	Resistance to antibiotics and toxic compounds	Resistance to fluoroquinolones	DNA gyrase subunit A (EC 5.99.1.3)	fig|6666666.1083231.peg.2783
Enterobacteriaceae_bin136	Virulence, Disease and Defense	Resistance to antibiotics and toxic compounds	Resistance to fluoroquinolones	DNA gyrase subunit B (EC 5.99.1.3)	fig|6666666.1083231.peg.4252
Enterobacteriaceae_bin136	Virulence, Disease and Defense	Resistance to antibiotics and toxic compounds	Cobalt-zinc-cadmium resistance	Heavy metal sensor histidine kinase	fig|6666666.1083231.peg.2770
Enterobacteriaceae_bin136	Virulence, Disease and Defense	Resistance to antibiotics and toxic compounds	Cobalt-zinc-cadmium resistance	DNA-binding heavy metal response regulator	fig|6666666.1083231.peg.2769
Enterobacteriaceae_bin136	Virulence, Disease and Defense	Resistance to antibiotics and toxic compounds	Cobalt-zinc-cadmium resistance	Zinc transporter ZitB	fig|6666666.1083231.peg.3093
Enterobacteriaceae_bin136	Virulence, Disease and Defense	Resistance to antibiotics and toxic compounds	Adaptation to d-cysteine	D-cysteine desulfhydrase (EC 4.4.1.15)	fig|6666666.1083231.peg.2094
Enterobacteriaceae_bin136	Virulence, Disease and Defense	Resistance to antibiotics and toxic compounds	Copper homeostasis	Copper resistance protein CopD	fig|6666666.1083231.peg.2672
Enterobacteriaceae_bin136	Virulence, Disease and Defense	Resistance to antibiotics and toxic compounds	Copper homeostasis	Copper resistance protein C precursor	fig|6666666.1083231.peg.4412
Enterobacteriaceae_bin136	Virulence, Disease and Defense	Resistance to antibiotics and toxic compounds	Copper homeostasis	Copper-translocating P-type ATPase (EC 3.6.3.4)	fig|6666666.1083231.peg.3333, fig|6666666.1083231.peg.3708
Enterobacteriaceae_bin136	Virulence, Disease and Defense	Resistance to antibiotics and toxic compounds	Copper homeostasis	Copper resistance protein CopC	fig|6666666.1083231.peg.2671
Enterobacteriaceae_bin136	Virulence, Disease and Defense	Resistance to antibiotics and toxic compounds	Copper homeostasis	Cytochrome c heme lyase subunit CcmH	fig|6666666.1083231.peg.2882, fig|6666666.1083231.peg.2883
Enterobacteriaceae_bin136	Virulence, Disease and Defense	Resistance to antibiotics and toxic compounds	Copper homeostasis	Blue copper oxidase CueO precursor	fig|6666666.1083231.peg.996
Enterobacteriaceae_bin136	Virulence, Disease and Defense	Resistance to antibiotics and toxic compounds	Copper homeostasis	Cytochrome c heme lyase subunit CcmF	fig|6666666.1083231.peg.1288, fig|6666666.1083231.peg.1291, fig|6666666.1083231.peg.2885
Enterobacteriaceae_bin136	Virulence, Disease and Defense	Resistance to antibiotics and toxic compounds	Lysozyme inhibitors	Membrane-bound lysozyme inhibitor of c-type lysozyme	fig|6666666.1083231.peg.1807
Enterobacteriaceae_bin136	Virulence, Disease and Defense	Bacteriocins, ribosomally synthesized antibacterial peptides	Tolerance to colicin E2	Colicin E2 tolerance protein CbrC	fig|6666666.1083231.peg.4237
Enterobacteriaceae_bin136	Virulence, Disease and Defense	Bacteriocins, ribosomally synthesized antibacterial peptides	Tolerance to colicin E2	Conserved uncharacterized protein CreA	fig|6666666.1083231.peg.873
Enterobacteriaceae_bin136	Virulence, Disease and Defense	Adhesion	Mediator of hyperadherence YidE in Enterobacteria and its conserved region	16 kDa heat shock protein A	fig|6666666.1083231.peg.4260
Enterobacteriaceae_bin136	Virulence, Disease and Defense	Adhesion	Mediator of hyperadherence YidE in Enterobacteria and its conserved region	Uncharacterized protein YidS	fig|6666666.1083231.peg.4257
Enterobacteriaceae_bin136	Virulence, Disease and Defense	Adhesion	Mediator of hyperadherence YidE in Enterobacteria and its conserved region	Outer membrane lipoprotein YidQ	fig|6666666.1083231.peg.4259
Enterobacteriaceae_bin136	Virulence, Disease and Defense	Adhesion	Mediator of hyperadherence YidE in Enterobacteria and its conserved region	16 kDa heat shock protein B	fig|6666666.1083231.peg.4261
Enterobacteriaceae_bin136	Virulence, Disease and Defense	Adhesion	Mediator of hyperadherence YidE in Enterobacteria and its conserved region	Uncharacterized protein YidR	fig|6666666.1083231.peg.4258
Enterobacteriaceae_bin136	Virulence, Disease and Defense	Invasion and intracellular resistance	Mycobacterium virulence operon involved in DNA transcription	DNA-directed RNA polymerase beta' subunit (EC 2.7.7.6)	fig|6666666.1083231.peg.1728
Enterobacteriaceae_bin136	Virulence, Disease and Defense	Invasion and intracellular resistance	Mycobacterium virulence operon involved in DNA transcription	DNA-directed RNA polymerase beta subunit (EC 2.7.7.6)	fig|6666666.1083231.peg.1729
Enterobacteriaceae_bin136	Virulence, Disease and Defense	Invasion and intracellular resistance	Mycobacterium virulence operon involved in protein synthesis (LSU ribosomal proteins)	Translation initiation factor 3	fig|6666666.1083231.peg.715
Enterobacteriaceae_bin136	Virulence, Disease and Defense	Invasion and intracellular resistance	Mycobacterium virulence operon involved in protein synthesis (LSU ribosomal proteins)	LSU ribosomal protein L35p	fig|6666666.1083231.peg.716
Enterobacteriaceae_bin136	Virulence, Disease and Defense	Invasion and intracellular resistance	Mycobacterium virulence operon involved in protein synthesis (LSU ribosomal proteins)	LSU ribosomal protein L20p	fig|6666666.1083231.peg.717
Enterobacteriaceae_bin136	Virulence, Disease and Defense	Invasion and intracellular resistance	Mycobacterium virulence operon possibly involved in quinolinate biosynthesis	Quinolinate phosphoribosyltransferase [decarboxylating] (EC 2.4.2.19)	fig|6666666.1083231.peg.976
Enterobacteriaceae_bin136	Virulence, Disease and Defense	Invasion and intracellular resistance	Mycobacterium virulence operon possibly involved in quinolinate biosynthesis	L-aspartate oxidase (EC 1.4.3.16)	fig|6666666.1083231.peg.4776
Enterobacteriaceae_bin136	Virulence, Disease and Defense	Invasion and intracellular resistance	Mycobacterium virulence operon possibly involved in quinolinate biosynthesis	Quinolinate synthetase (EC 2.5.1.72)	fig|6666666.1083231.peg.3091
Enterobacteriaceae_bin136	Virulence, Disease and Defense	Invasion and intracellular resistance	Mycobacterium virulence operon involved in protein synthesis (SSU ribosomal proteins)	SSU ribosomal protein S12p (S23e)	fig|6666666.1083231.peg.115
Enterobacteriaceae_bin136	Virulence, Disease and Defense	Invasion and intracellular resistance	Mycobacterium virulence operon involved in protein synthesis (SSU ribosomal proteins)	SSU ribosomal protein S7p (S5e)	fig|6666666.1083231.peg.114
Enterobacteriaceae_bin136	Virulence, Disease and Defense	Invasion and intracellular resistance	Mycobacterium virulence operon involved in protein synthesis (SSU ribosomal proteins)	Translation elongation factor Tu	fig|6666666.1083231.peg.112, fig|6666666.1083231.peg.535, fig|6666666.1083231.peg.1735
Enterobacteriaceae_bin136	Virulence, Disease and Defense	Invasion and intracellular resistance	Mycobacterium virulence operon involved in protein synthesis (SSU ribosomal proteins)	Translation elongation factor G	fig|6666666.1083231.peg.113, fig|6666666.1083231.peg.5026
Enterobacteriaceae_bin136	Membrane Transport	Protein secretion system, Type V	Two partner secretion pathway (TPS)	Putative large exoprotein involved in heme utilization or adhesion of ShlA/HecA/FhaA family	fig|6666666.1083231.peg.664, fig|6666666.1083231.peg.736, fig|6666666.1083231.peg.1384, fig|6666666.1083231.peg.1684, fig|6666666.1083231.peg.3119, fig|6666666.1083231.peg.3501, fig|6666666.1083231.peg.3770, fig|6666666.1083231.peg.5036
Enterobacteriaceae_bin136	Membrane Transport	Protein secretion system, Type V	Two partner secretion pathway (TPS)	Channel-forming transporter/cytolysins activator of TpsB family	fig|6666666.1083231.peg.662, fig|6666666.1083231.peg.3684
Enterobacteriaceae_bin136	Membrane Transport	Membrane Transport - no subcategory	Ton and Tol transport systems	TonB-dependent receptor	fig|6666666.1083231.peg.2866, fig|6666666.1083231.peg.4414
Enterobacteriaceae_bin136	Membrane Transport	Membrane Transport - no subcategory	Ton and Tol transport systems	TolA protein	fig|6666666.1083231.peg.3087
Enterobacteriaceae_bin136	Membrane Transport	Membrane Transport - no subcategory	Ton and Tol transport systems	Protein-L-isoaspartate O-methyltransferase (EC 2.1.1.77)	fig|6666666.1083231.peg.2426
Enterobacteriaceae_bin136	Membrane Transport	Membrane Transport - no subcategory	Ton and Tol transport systems	Iron-chelator utilization protein	fig|6666666.1083231.peg.1982
Enterobacteriaceae_bin136	Membrane Transport	Membrane Transport - no subcategory	Ton and Tol transport systems	Tol biopolymer transport system, TolR protein	fig|6666666.1083231.peg.3086
Enterobacteriaceae_bin136	Membrane Transport	Membrane Transport - no subcategory	Ton and Tol transport systems	Aerobactin siderophore receptor IutA	fig|6666666.1083231.peg.2201
Enterobacteriaceae_bin136	Membrane Transport	Membrane Transport - no subcategory	Ton and Tol transport systems	TonB-dependent siderophore receptor	fig|6666666.1083231.peg.2201
Enterobacteriaceae_bin136	Membrane Transport	Cation transporters	Copper Transport System	Copper resistance protein CopD	fig|6666666.1083231.peg.2672
Enterobacteriaceae_bin136	Membrane Transport	Cation transporters	Copper Transport System	Copper resistance protein CopC	fig|6666666.1083231.peg.2671
Enterobacteriaceae_bin136	Membrane Transport	Cation transporters	Copper Transport System	Copper-translocating P-type ATPase (EC 3.6.3.4)	fig|6666666.1083231.peg.3333, fig|6666666.1083231.peg.3708
Enterobacteriaceae_bin136	Membrane Transport	Cation transporters	Copper uptake system CopCD	Copper resistance protein CopD	fig|6666666.1083231.peg.2672
Enterobacteriaceae_bin136	Membrane Transport	Cation transporters	Copper uptake system CopCD	Copper resistance protein CopC	fig|6666666.1083231.peg.2671
Enterobacteriaceae_bin136	Membrane Transport	Cation transporters	Magnesium transport	Magnesium and cobalt efflux protein CorC	fig|6666666.1083231.peg.1768
Enterobacteriaceae_bin136	Membrane Transport	Cation transporters	Magnesium transport	Magnesium and cobalt transport protein CorA	fig|6666666.1083231.peg.268
Enterobacteriaceae_bin136	Membrane Transport	Protein secretion system, Type I	Type I secretion system for aggregation	Type I secretion system, membrane fusion protein LapC	fig|6666666.1083231.peg.543, fig|6666666.1083231.peg.1908, fig|6666666.1083231.peg.2283
Enterobacteriaceae_bin136	Membrane Transport	Protein secretion system, Type I	Type I secretion system for aggregation	Type I secretion system, outer membrane component LapE	fig|6666666.1083231.peg.781, fig|6666666.1083231.peg.1906, fig|6666666.1083231.peg.2285, fig|6666666.1083231.peg.3221
Enterobacteriaceae_bin136	Membrane Transport	Protein secretion system, Type I	Type I secretion system for aggregation	Type I secretion system ATPase, LssB family LapB	fig|6666666.1083231.peg.542, fig|6666666.1083231.peg.1907, fig|6666666.1083231.peg.2284, fig|6666666.1083231.peg.5035
Enterobacteriaceae_bin136	Membrane Transport	Protein secretion system, Type I	Type I secretion system for aggregation	T1SS secreted agglutinin RTX	fig|6666666.1083231.peg.529, fig|6666666.1083231.peg.541, fig|6666666.1083231.peg.782, fig|6666666.1083231.peg.1156, fig|6666666.1083231.peg.1905, fig|6666666.1083231.peg.2286, fig|6666666.1083231.peg.4837
Enterobacteriaceae_bin136	Membrane Transport	Uni- Sym- and Antiporters	NhaA, NhaD and Sodium-dependent phosphate transporters	Sodium-dependent phosphate transporter	fig|6666666.1083231.peg.1875
Enterobacteriaceae_bin136	Membrane Transport	Uni- Sym- and Antiporters	NhaA, NhaD and Sodium-dependent phosphate transporters	Transcriptional activator NhaR	fig|6666666.1083231.peg.889
Enterobacteriaceae_bin136	Membrane Transport	Uni- Sym- and Antiporters	NhaA, NhaD and Sodium-dependent phosphate transporters	Na+/H+ antiporter NhaA type	fig|6666666.1083231.peg.888
Enterobacteriaceae_bin136	Membrane Transport	Protein and nucleoprotein secretion system, Type IV	IncF Conjugal Transfer System	IncF plasmid conjugative transfer pilin protein TraA	fig|6666666.1083231.peg.1216
Enterobacteriaceae_bin136	Membrane Transport	Protein and nucleoprotein secretion system, Type IV	IncF Conjugal Transfer System	IncF plasmid conjugative transfer pilus assembly protein TraB	fig|6666666.1083231.peg.1220
Enterobacteriaceae_bin136	Membrane Transport	Protein and nucleoprotein secretion system, Type IV	IncF Conjugal Transfer System	IncF plasmid conjugative transfer protein TrbC	fig|6666666.1083231.peg.1226
Enterobacteriaceae_bin136	Membrane Transport	Protein and nucleoprotein secretion system, Type IV	IncF Conjugal Transfer System	IncF plasmid conjugative transfer DNA-nicking and unwinding protein TraI	fig|6666666.1083231.peg.1237, fig|6666666.1083231.peg.3123
Enterobacteriaceae_bin136	Membrane Transport	Protein and nucleoprotein secretion system, Type IV	IncF Conjugal Transfer System	IncF plasmid conjugative transfer protein TraN	fig|6666666.1083231.peg.1227
Enterobacteriaceae_bin136	Membrane Transport	Protein and nucleoprotein secretion system, Type IV	IncF Conjugal Transfer System	IncF plasmid conjugative transfer protein TrbB	fig|6666666.1083231.peg.1233
Enterobacteriaceae_bin136	Membrane Transport	Protein and nucleoprotein secretion system, Type IV	IncF Conjugal Transfer System	IncF plasmid conjugative transfer protein TrbI	fig|6666666.1083231.peg.1223
Enterobacteriaceae_bin136	Membrane Transport	Protein and nucleoprotein secretion system, Type IV	IncF Conjugal Transfer System	IncF plasmid conjugative transfer pilus assembly protein TraE	fig|6666666.1083231.peg.1218
Enterobacteriaceae_bin136	Membrane Transport	Protein and nucleoprotein secretion system, Type IV	IncF Conjugal Transfer System	IncF plasmid conjugative transfer pilus assembly protein TraC	fig|6666666.1083231.peg.1222
Enterobacteriaceae_bin136	Membrane Transport	Protein and nucleoprotein secretion system, Type IV	IncF Conjugal Transfer System	IncF plasmid conjugative transfer protein TraQ	fig|6666666.1083231.peg.1232
Enterobacteriaceae_bin136	Membrane Transport	Protein and nucleoprotein secretion system, Type IV	IncF Conjugal Transfer System	IncF plasmid conjugative transfer protein TraG	fig|6666666.1083231.peg.1235
Enterobacteriaceae_bin136	Membrane Transport	Protein and nucleoprotein secretion system, Type IV	IncF Conjugal Transfer System	IncF plasmid conjugative transfer mating signal transduction protein TraM	fig|6666666.1083231.peg.1215
Enterobacteriaceae_bin136	Membrane Transport	Protein and nucleoprotein secretion system, Type IV	IncF Conjugal Transfer System	IncF plasmid conjugative transfer pilus assembly protein TraL	fig|6666666.1083231.peg.1217
Enterobacteriaceae_bin136	Membrane Transport	Protein and nucleoprotein secretion system, Type IV	IncF Conjugal Transfer System	IncF plasmid conjugative transfer pilus assembly protein TraU	fig|6666666.1083231.peg.1225
Enterobacteriaceae_bin136	Membrane Transport	Protein and nucleoprotein secretion system, Type IV	IncF Conjugal Transfer System	IncF plasmid conjugative transfer pilus assembly protein TraH	fig|6666666.1083231.peg.1234
Enterobacteriaceae_bin136	Membrane Transport	Protein and nucleoprotein secretion system, Type IV	IncF Conjugal Transfer System	IncF plasmid conjugative transfer pilus assembly protein TraF	fig|6666666.1083231.peg.1231
Enterobacteriaceae_bin136	Membrane Transport	Protein and nucleoprotein secretion system, Type IV	IncF Conjugal Transfer System	IncF plasmid conjugative transfer pilus assembly protein TraV	fig|6666666.1083231.peg.1221
Enterobacteriaceae_bin136	Membrane Transport	Protein and nucleoprotein secretion system, Type IV	IncF Conjugal Transfer System	IncF plasmid conjugative transfer pilus assembly protein TraW	fig|6666666.1083231.peg.1224
Enterobacteriaceae_bin136	Membrane Transport	Protein and nucleoprotein secretion system, Type IV	IncF Conjugal Transfer System	IncF plasmid conjugative transfer protein TraD	fig|6666666.1083231.peg.1236
Enterobacteriaceae_bin136	Membrane Transport	Protein and nucleoprotein secretion system, Type IV	IncF Conjugal Transfer System	IncF plasmid conjugative transfer pilin acetylase TraX	fig|6666666.1083231.peg.512
Enterobacteriaceae_bin136	Membrane Transport	Protein and nucleoprotein secretion system, Type IV	IncF Conjugal Transfer System	IncF plasmid conjugative transfer pilus assembly protein TraK	fig|6666666.1083231.peg.1219
Enterobacteriaceae_bin136	Membrane Transport	Protein and nucleoprotein secretion system, Type IV	Conjugative transfer	IncF plasmid conjugative transfer pilus assembly protein TraU	fig|6666666.1083231.peg.1225
Enterobacteriaceae_bin136	Membrane Transport	Protein and nucleoprotein secretion system, Type IV	Conjugative transfer	IncF plasmid conjugative transfer pilus assembly protein TraH	fig|6666666.1083231.peg.1234
Enterobacteriaceae_bin136	Membrane Transport	Protein and nucleoprotein secretion system, Type IV	Conjugative transfer	IncF plasmid conjugative transfer pilin acetylase TraX	fig|6666666.1083231.peg.512
Enterobacteriaceae_bin136	Membrane Transport	Protein and nucleoprotein secretion system, Type IV	Conjugative transfer	IncF plasmid conjugative transfer protein TraD	fig|6666666.1083231.peg.1236
Enterobacteriaceae_bin136	Membrane Transport	Protein and nucleoprotein secretion system, Type IV	Conjugative transfer	IncF plasmid conjugative transfer pilus assembly protein TraK	fig|6666666.1083231.peg.1219
Enterobacteriaceae_bin136	Membrane Transport	Protein and nucleoprotein secretion system, Type IV	Conjugative transfer	IncF plasmid conjugative transfer pilus assembly protein TraF	fig|6666666.1083231.peg.1231
Enterobacteriaceae_bin136	Membrane Transport	Protein and nucleoprotein secretion system, Type IV	Conjugative transfer	IncF plasmid conjugative transfer pilus assembly protein TraV	fig|6666666.1083231.peg.1221
Enterobacteriaceae_bin136	Membrane Transport	Protein and nucleoprotein secretion system, Type IV	Conjugative transfer	IncF plasmid conjugative transfer pilus assembly protein TraW	fig|6666666.1083231.peg.1224
Enterobacteriaceae_bin136	Membrane Transport	Protein and nucleoprotein secretion system, Type IV	Conjugative transfer	IncF plasmid conjugative transfer protein TrbC	fig|6666666.1083231.peg.1226
Enterobacteriaceae_bin136	Membrane Transport	Protein and nucleoprotein secretion system, Type IV	Conjugative transfer	IncF plasmid conjugative transfer DNA-nicking and unwinding protein TraI	fig|6666666.1083231.peg.1237, fig|6666666.1083231.peg.3123
Enterobacteriaceae_bin136	Membrane Transport	Protein and nucleoprotein secretion system, Type IV	Conjugative transfer	IncF plasmid conjugative transfer protein TrbB	fig|6666666.1083231.peg.1233
Enterobacteriaceae_bin136	Membrane Transport	Protein and nucleoprotein secretion system, Type IV	Conjugative transfer	IncF plasmid conjugative transfer protein TraN	fig|6666666.1083231.peg.1227
Enterobacteriaceae_bin136	Membrane Transport	Protein and nucleoprotein secretion system, Type IV	Conjugative transfer	IncF plasmid conjugative transfer protein TrbI	fig|6666666.1083231.peg.1223
Enterobacteriaceae_bin136	Membrane Transport	Protein and nucleoprotein secretion system, Type IV	Conjugative transfer	IncF plasmid conjugative transfer pilus assembly protein TraB	fig|6666666.1083231.peg.1220
Enterobacteriaceae_bin136	Membrane Transport	Protein and nucleoprotein secretion system, Type IV	Conjugative transfer	IncF plasmid conjugative transfer pilin protein TraA	fig|6666666.1083231.peg.1216
Enterobacteriaceae_bin136	Membrane Transport	Protein and nucleoprotein secretion system, Type IV	Conjugative transfer	IncF plasmid conjugative transfer mating signal transduction protein TraM	fig|6666666.1083231.peg.1215
Enterobacteriaceae_bin136	Membrane Transport	Protein and nucleoprotein secretion system, Type IV	Conjugative transfer	IncF plasmid conjugative transfer pilus assembly protein TraL	fig|6666666.1083231.peg.1217
Enterobacteriaceae_bin136	Membrane Transport	Protein and nucleoprotein secretion system, Type IV	Conjugative transfer	IncF plasmid conjugative transfer pilus assembly protein TraE	fig|6666666.1083231.peg.1218
Enterobacteriaceae_bin136	Membrane Transport	Protein and nucleoprotein secretion system, Type IV	Conjugative transfer	IncF plasmid conjugative transfer pilus assembly protein TraC	fig|6666666.1083231.peg.1222
Enterobacteriaceae_bin136	Membrane Transport	Protein and nucleoprotein secretion system, Type IV	Conjugative transfer	IncF plasmid conjugative transfer protein TraQ	fig|6666666.1083231.peg.1232
Enterobacteriaceae_bin136	Membrane Transport	Protein and nucleoprotein secretion system, Type IV	Conjugative transfer	IncF plasmid conjugative transfer protein TraG	fig|6666666.1083231.peg.1235
Enterobacteriaceae_bin136	Membrane Transport	Protein and nucleoprotein secretion system, Type IV	Type IV pilus	Leader peptidase (Prepilin peptidase) (EC 3.4.23.43)	fig|6666666.1083231.peg.181
Enterobacteriaceae_bin136	Membrane Transport	Protein and nucleoprotein secretion system, Type IV	Type IV pilus	N-methyltransferase (EC 2.1.1.-)	fig|6666666.1083231.peg.181
Enterobacteriaceae_bin136	Membrane Transport	Protein and nucleoprotein secretion system, Type IV	Type IV pilus	Type IV fimbrial assembly, ATPase PilB	fig|6666666.1083231.peg.974
Enterobacteriaceae_bin136	Membrane Transport	Protein and nucleoprotein secretion system, Type IV	Type IV pilus	Twitching motility protein PilT	fig|6666666.1083231.peg.773
Enterobacteriaceae_bin136	Membrane Transport	Protein and nucleoprotein secretion system, Type IV	Type IV pilus	3-dehydroquinate synthase (EC 4.2.3.4)	fig|6666666.1083231.peg.166
Enterobacteriaceae_bin136	Membrane Transport	Protein and nucleoprotein secretion system, Type IV	Type IV pilus	Type IV pilus biogenesis protein PilQ	fig|6666666.1083231.peg.168
Enterobacteriaceae_bin136	Membrane Transport	Protein and nucleoprotein secretion system, Type IV	Type IV pilus	Type IV fimbrial assembly protein PilC	fig|6666666.1083231.peg.973
Enterobacteriaceae_bin136	Membrane Transport	Protein and nucleoprotein secretion system, Type IV	Type IV pilus	Type IV pilin PilA	fig|6666666.1083231.peg.975
Enterobacteriaceae_bin136	Membrane Transport	Protein and nucleoprotein secretion system, Type IV	Type IV pilus	Type IV pilus biogenesis protein PilM	fig|6666666.1083231.peg.172
Enterobacteriaceae_bin136	Membrane Transport	Protein and nucleoprotein secretion system, Type IV	Type IV pilus	Multimodular transpeptidase-transglycosylase (EC 2.4.1.129) (EC 3.4.-.-)	fig|6666666.1083231.peg.173, fig|6666666.1083231.peg.818, fig|6666666.1083231.peg.1013
Enterobacteriaceae_bin136	Membrane Transport	Protein translocation across cytoplasmic membrane	Twin-arginine translocation system	Twin-arginine translocation protein TatC	fig|6666666.1083231.peg.292
Enterobacteriaceae_bin136	Membrane Transport	Protein translocation across cytoplasmic membrane	Twin-arginine translocation system	Deoxyribonuclease TatD	fig|6666666.1083231.peg.293
Enterobacteriaceae_bin136	Membrane Transport	Protein translocation across cytoplasmic membrane	Twin-arginine translocation system	Twin-arginine translocation protein TatB	fig|6666666.1083231.peg.291
Enterobacteriaceae_bin136	Membrane Transport	Protein translocation across cytoplasmic membrane	Twin-arginine translocation system	Twin-arginine translocation protein TatE	fig|6666666.1083231.peg.1789
Enterobacteriaceae_bin136	Membrane Transport	Protein translocation across cytoplasmic membrane	Twin-arginine translocation system	Twin-arginine translocation protein TatA	fig|6666666.1083231.peg.290
Enterobacteriaceae_bin136	Membrane Transport	Protein secretion system, Type VII (Chaperone/Usher pathway, CU)	sigma-Fimbriae	Sigma-fimbriae tip adhesin	fig|6666666.1083231.peg.2519
Enterobacteriaceae_bin136	Membrane Transport	Protein secretion system, Type VII (Chaperone/Usher pathway, CU)	sigma-Fimbriae	Sigma-fimbriae uncharacterized paralogous subunit	fig|6666666.1083231.peg.2522, fig|6666666.1083231.peg.2523
Enterobacteriaceae_bin136	Membrane Transport	Protein secretion system, Type VII (Chaperone/Usher pathway, CU)	sigma-Fimbriae	Sigma-fimbriae chaperone protein	fig|6666666.1083231.peg.2521
Enterobacteriaceae_bin136	Membrane Transport	Protein secretion system, Type VII (Chaperone/Usher pathway, CU)	sigma-Fimbriae	Sigma-fimbriae usher protein	fig|6666666.1083231.peg.2520
Enterobacteriaceae_bin136	Membrane Transport	Protein secretion system, Type VII (Chaperone/Usher pathway, CU)	Type 1 pili (mannose-sensitive fimbriae, gamma-fimbriae)	type 1 fimbriae anchoring protein FimD	fig|6666666.1083231.peg.4279
Enterobacteriaceae_bin136	Protein Metabolism	Protein processing and modification	Protein-L-isoaspartate O-methyltransferase	Protein-L-isoaspartate O-methyltransferase (EC 2.1.1.77)	fig|6666666.1083231.peg.2426
Enterobacteriaceae_bin136	Protein Metabolism	Protein processing and modification	Protein deglycation	Phytoene synthase (EC 2.5.1.32)	fig|6666666.1083231.peg.794
Enterobacteriaceae_bin136	Protein Metabolism	Protein processing and modification	Protein deglycation	Ribulosamine/erythrulosamine 3-kinase potentially involved in protein deglycation	fig|6666666.1083231.peg.710
Enterobacteriaceae_bin136	Protein Metabolism	Protein processing and modification	Signal peptidase	Signal peptidase I (EC 3.4.21.89)	fig|6666666.1083231.peg.4770
Enterobacteriaceae_bin136	Protein Metabolism	Protein processing and modification	Signal peptidase	Lipoprotein signal peptidase (EC 3.4.23.36)	fig|6666666.1083231.peg.893
Enterobacteriaceae_bin136	Protein Metabolism	Protein biosynthesis	tRNA aminoacylation, Phe	Phenylalanyl-tRNA synthetase beta chain (EC 6.1.1.20)	fig|6666666.1083231.peg.720
Enterobacteriaceae_bin136	Protein Metabolism	Protein biosynthesis	tRNA aminoacylation, Phe	Phenylalanyl-tRNA synthetase alpha chain (EC 6.1.1.20)	fig|6666666.1083231.peg.719
Enterobacteriaceae_bin136	Protein Metabolism	Protein biosynthesis	tRNA aminoacylation, Ser	Seryl-tRNA synthetase (EC 6.1.1.11)	fig|6666666.1083231.peg.1499
Enterobacteriaceae_bin136	Protein Metabolism	Protein biosynthesis	tRNA aminoacylation, Ala	Alanyl-tRNA synthetase (EC 6.1.1.7)	fig|6666666.1083231.peg.632, fig|6666666.1083231.peg.2417
Enterobacteriaceae_bin136	Protein Metabolism	Protein biosynthesis	tRNA aminoacylation, Val	Valyl-tRNA synthetase (EC 6.1.1.9)	fig|6666666.1083231.peg.2003
Enterobacteriaceae_bin136	Protein Metabolism	Protein biosynthesis	tRNA aminoacylation, His	Histidyl-tRNA synthetase (EC 6.1.1.21)	fig|6666666.1083231.peg.4702
Enterobacteriaceae_bin136	Protein Metabolism	Protein biosynthesis	tRNA aminoacylation, Glu and Gln	Glutaminyl-tRNA synthetase (EC 6.1.1.18)	fig|6666666.1083231.peg.1837
Enterobacteriaceae_bin136	Protein Metabolism	Protein biosynthesis	tRNA aminoacylation, Glu and Gln	Glutamyl-tRNA synthetase (EC 6.1.1.17)	fig|6666666.1083231.peg.1314
Enterobacteriaceae_bin136	Protein Metabolism	Protein biosynthesis	tRNA aminoacylation, Pro	Prolyl-tRNA synthetase (EC 6.1.1.15), bacterial type	fig|6666666.1083231.peg.1057
Enterobacteriaceae_bin136	Protein Metabolism	Protein biosynthesis	tRNA aminoacylation, Pro	Cys-tRNA(Pro) deacylase YbaK	fig|6666666.1083231.peg.3335
Enterobacteriaceae_bin136	Protein Metabolism	Protein biosynthesis	tRNA aminoacylation, Pro	tRNA proofreading protein STM4549	fig|6666666.1083231.peg.837
Enterobacteriaceae_bin136	Protein Metabolism	Protein biosynthesis	tRNA aminoacylation, Asp and Asn	Asparaginyl-tRNA synthetase (EC 6.1.1.22)	fig|6666666.1083231.peg.1539
Enterobacteriaceae_bin136	Protein Metabolism	Protein biosynthesis	tRNA aminoacylation, Asp and Asn	Aspartyl-tRNA synthetase (EC 6.1.1.12)	fig|6666666.1083231.peg.2646
Enterobacteriaceae_bin136	Protein Metabolism	Protein biosynthesis	Glycyl-tRNA synthetase	Glycyl-tRNA synthetase alpha chain (EC 6.1.1.14)	fig|6666666.1083231.peg.1351
Enterobacteriaceae_bin136	Protein Metabolism	Protein biosynthesis	Glycyl-tRNA synthetase	Glycyl-tRNA synthetase beta chain (EC 6.1.1.14)	fig|6666666.1083231.peg.1350
Enterobacteriaceae_bin136	Protein Metabolism	Protein biosynthesis	Translation elongation factor G family	Translation elongation factor G	fig|6666666.1083231.peg.113, fig|6666666.1083231.peg.5026
Enterobacteriaceae_bin136	Protein Metabolism	Protein biosynthesis	tRNA aminoacylation, Met	Methionyl-tRNA synthetase (EC 6.1.1.10)	fig|6666666.1083231.peg.3412
Enterobacteriaceae_bin136	Protein Metabolism	Protein biosynthesis	Translation elongation factors bacterial	Translation elongation factor LepA	fig|6666666.1083231.peg.4771
Enterobacteriaceae_bin136	Protein Metabolism	Protein biosynthesis	Translation elongation factors bacterial	Translation elongation factor G	fig|6666666.1083231.peg.113, fig|6666666.1083231.peg.5026
Enterobacteriaceae_bin136	Protein Metabolism	Protein biosynthesis	Translation elongation factors bacterial	Translation elongation factor Ts	fig|6666666.1083231.peg.1032
Enterobacteriaceae_bin136	Protein Metabolism	Protein biosynthesis	Translation elongation factors bacterial	Translation elongation factor P	fig|6666666.1083231.peg.383
Enterobacteriaceae_bin136	Protein Metabolism	Protein biosynthesis	Translation elongation factors bacterial	Translation elongation factor Tu	fig|6666666.1083231.peg.112, fig|6666666.1083231.peg.535, fig|6666666.1083231.peg.1735
Enterobacteriaceae_bin136	Protein Metabolism	Protein biosynthesis	tRNA aminoacylation, Arg	Arginyl-tRNA synthetase (EC 6.1.1.19)	fig|6666666.1083231.peg.2634
Enterobacteriaceae_bin136	Protein Metabolism	Protein biosynthesis	tRNA aminoacylation, Tyr	Tyrosyl-tRNA synthetase (EC 6.1.1.1)	fig|6666666.1083231.peg.30, fig|6666666.1083231.peg.2229
Enterobacteriaceae_bin136	Protein Metabolism	Protein biosynthesis	Programmed frameshift	programmed frameshift-containing	fig|6666666.1083231.peg.626
Enterobacteriaceae_bin136	Protein Metabolism	Protein biosynthesis	Programmed frameshift	Peptide chain release factor 2	fig|6666666.1083231.peg.626
Enterobacteriaceae_bin136	Protein Metabolism	Protein biosynthesis	tRNA aminoacylation, Gly	Glycyl-tRNA synthetase alpha chain (EC 6.1.1.14)	fig|6666666.1083231.peg.1351
Enterobacteriaceae_bin136	Protein Metabolism	Protein biosynthesis	tRNA aminoacylation, Gly	Glycyl-tRNA synthetase beta chain (EC 6.1.1.14)	fig|6666666.1083231.peg.1350
Enterobacteriaceae_bin136	Protein Metabolism	Protein biosynthesis	tRNAs	tRNA-Gly-CCC	fig|6666666.1083231.rna.20
Enterobacteriaceae_bin136	Protein Metabolism	Protein biosynthesis	tRNAs	tRNA-Pro-GGG	fig|6666666.1083231.rna.63
Enterobacteriaceae_bin136	Protein Metabolism	Protein biosynthesis	tRNAs	tRNA-Ala-GGC	fig|6666666.1083231.rna.31, fig|6666666.1083231.rna.32
Enterobacteriaceae_bin136	Protein Metabolism	Protein biosynthesis	tRNAs	tRNA-Cys-GCA	fig|6666666.1083231.rna.27, fig|6666666.1083231.rna.52
Enterobacteriaceae_bin136	Protein Metabolism	Protein biosynthesis	tRNAs	tRNA-Gly-GCC	fig|6666666.1083231.rna.12, fig|6666666.1083231.rna.53
Enterobacteriaceae_bin136	Protein Metabolism	Protein biosynthesis	tRNAs	tRNA-Pro-CGG	fig|6666666.1083231.rna.1
Enterobacteriaceae_bin136	Protein Metabolism	Protein biosynthesis	tRNAs	tRNA-Val-GAC	fig|6666666.1083231.rna.54, fig|6666666.1083231.rna.55
Enterobacteriaceae_bin136	Protein Metabolism	Protein biosynthesis	tRNAs	tRNA-Phe-GAA	fig|6666666.1083231.rna.13, fig|6666666.1083231.rna.23
Enterobacteriaceae_bin136	Protein Metabolism	Protein biosynthesis	tRNAs	tRNA-Leu-GAG	fig|6666666.1083231.rna.50
Enterobacteriaceae_bin136	Protein Metabolism	Protein biosynthesis	tRNAs	tRNA-Ser-GGA	fig|6666666.1083231.rna.87
Enterobacteriaceae_bin136	Protein Metabolism	Protein biosynthesis	tRNAs	tRNA-Leu-CAA	fig|6666666.1083231.rna.2, fig|6666666.1083231.rna.39
Enterobacteriaceae_bin136	Protein Metabolism	Protein biosynthesis	tRNAs	tRNA-Arg-ACG	fig|6666666.1083231.rna.56, fig|6666666.1083231.rna.57, fig|6666666.1083231.rna.58, fig|6666666.1083231.rna.59
Enterobacteriaceae_bin136	Protein Metabolism	Protein biosynthesis	tRNAs	tRNA-Leu-CAG	fig|6666666.1083231.rna.9, fig|6666666.1083231.rna.24, fig|6666666.1083231.rna.25, fig|6666666.1083231.rna.26
Enterobacteriaceae_bin136	Protein Metabolism	Protein biosynthesis	tRNAs	tRNA-Trp-CCA	fig|6666666.1083231.rna.6, fig|6666666.1083231.rna.28
Enterobacteriaceae_bin136	Protein Metabolism	Protein biosynthesis	tRNAs	tRNA-Arg-CCG	fig|6666666.1083231.rna.7
Enterobacteriaceae_bin136	Protein Metabolism	Protein biosynthesis	tRNA aminoacylation, Trp	Tryptophanyl-tRNA synthetase (EC 6.1.1.2)	fig|6666666.1083231.peg.161
Enterobacteriaceae_bin136	Protein Metabolism	Protein biosynthesis	Translation initiation factors bacterial	Translation initiation factor 3	fig|6666666.1083231.peg.715
Enterobacteriaceae_bin136	Protein Metabolism	Protein biosynthesis	Translation initiation factors bacterial	Methionyl-tRNA formyltransferase (EC 2.1.2.9)	fig|6666666.1083231.peg.746
Enterobacteriaceae_bin136	Protein Metabolism	Protein biosynthesis	Translation initiation factors bacterial	Translation initiation factor 2	fig|6666666.1083231.peg.2029
Enterobacteriaceae_bin136	Protein Metabolism	Protein biosynthesis	Translation initiation factors bacterial	Translation initiation factor 1	fig|6666666.1083231.peg.1489
Enterobacteriaceae_bin136	Protein Metabolism	Protein biosynthesis	Translation initiation factors bacterial	Translation initiation factor SUI1-related protein	fig|6666666.1083231.peg.3898
Enterobacteriaceae_bin136	Protein Metabolism	Protein biosynthesis	Translation initiation factors bacterial	Ribosome-binding factor A	fig|6666666.1083231.peg.2028
Enterobacteriaceae_bin136	Protein Metabolism	Protein biosynthesis	Ribosome activity modulation	Ribosome modulation factor	fig|6666666.1083231.peg.1556
Enterobacteriaceae_bin136	Protein Metabolism	Protein biosynthesis	Translation termination factors bacterial	Peptide deformylase (EC 3.5.1.88)	fig|6666666.1083231.peg.745
Enterobacteriaceae_bin136	Protein Metabolism	Protein biosynthesis	Translation termination factors bacterial	tmRNA-binding protein SmpB	fig|6666666.1083231.peg.2288, fig|6666666.1083231.peg.2289, fig|6666666.1083231.peg.3153
Enterobacteriaceae_bin136	Protein Metabolism	Protein biosynthesis	Translation termination factors bacterial	Protein with similarity to RtcB	fig|6666666.1083231.peg.3813
Enterobacteriaceae_bin136	Protein Metabolism	Protein biosynthesis	Translation termination factors bacterial	Peptide chain release factor homolog	fig|6666666.1083231.peg.3814
Enterobacteriaceae_bin136	Protein Metabolism	Protein biosynthesis	Translation termination factors bacterial	Peptide chain release factor 2	fig|6666666.1083231.peg.626
Enterobacteriaceae_bin136	Protein Metabolism	Protein biosynthesis	Translation termination factors bacterial	Peptide chain release factor 1	fig|6666666.1083231.peg.3822
Enterobacteriaceae_bin136	Protein Metabolism	Protein biosynthesis	Translation termination factors bacterial	Peptide chain release factor 3	fig|6666666.1083231.peg.844
Enterobacteriaceae_bin136	Protein Metabolism	Protein biosynthesis	Translation termination factors bacterial	Peptidyl-tRNA hydrolase (EC 3.1.1.29)	fig|6666666.1083231.peg.3816
Enterobacteriaceae_bin136	Protein Metabolism	Protein biosynthesis	Translation termination factors bacterial	Methionine aminopeptidase (EC 3.4.11.18)	fig|6666666.1083231.peg.1030
Enterobacteriaceae_bin136	Protein Metabolism	Protein biosynthesis	Translation termination factors bacterial	Ribosome recycling factor	fig|6666666.1083231.peg.1034
Enterobacteriaceae_bin136	Protein Metabolism	Protein biosynthesis	tRNA aminoacylation, Thr	Threonyl-tRNA synthetase (EC 6.1.1.3)	fig|6666666.1083231.peg.714
Enterobacteriaceae_bin136	Protein Metabolism	Protein biosynthesis	tRNA aminoacylation, Lys	Lysyl-tRNA synthetase (class II) (EC 6.1.1.6)	fig|6666666.1083231.peg.627
Enterobacteriaceae_bin136	Protein Metabolism	Protein biosynthesis	tRNA aminoacylation, Cys	Cysteinyl-tRNA synthetase (EC 6.1.1.16)	fig|6666666.1083231.peg.3312
Enterobacteriaceae_bin136	Protein Metabolism	Protein biosynthesis	tRNA aminoacylation, Ile	Isoleucyl-tRNA synthetase (EC 6.1.1.5)	fig|6666666.1083231.peg.892
Enterobacteriaceae_bin136	Protein Metabolism	Protein biosynthesis	tRNA aminoacylation, Leu	Leucyl-tRNA synthetase (EC 6.1.1.4)	fig|6666666.1083231.peg.1776
Enterobacteriaceae_bin136	Protein Metabolism	Protein degradation	Omega peptidases (EC 3.4.19.-)	Isoaspartyl aminopeptidase (EC 3.4.19.5)	fig|6666666.1083231.peg.1434
Enterobacteriaceae_bin136	Protein Metabolism	Protein degradation	Dipeptidases (EC 3.4.13.-)	Xaa-Pro dipeptidase PepQ (EC 3.4.13.9)	fig|6666666.1083231.peg.299
Enterobacteriaceae_bin136	Protein Metabolism	Protein degradation	Metallocarboxypeptidases (EC 3.4.17.-)	Muramoyltetrapeptide carboxypeptidase (EC 3.4.17.13)	fig|6666666.1083231.peg.2310
Enterobacteriaceae_bin136	Protein Metabolism	Protein degradation	Metallocarboxypeptidases (EC 3.4.17.-)	D-alanyl-D-alanine carboxypeptidase (EC 3.4.16.4)	fig|6666666.1083231.peg.1444, fig|6666666.1083231.peg.1785, fig|6666666.1083231.peg.2039
Enterobacteriaceae_bin136	Protein Metabolism	Protein degradation	Metallocarboxypeptidases (EC 3.4.17.-)	Thermostable carboxypeptidase 1 (EC 3.4.17.19)	fig|6666666.1083231.peg.4337
Enterobacteriaceae_bin136	Protein Metabolism	Protein degradation	Protein degradation	Leucyl/phenylalanyl-tRNA--protein transferase (EC 2.3.2.6)	fig|6666666.1083231.peg.1490
Enterobacteriaceae_bin136	Protein Metabolism	Protein degradation	Protein degradation	Oligopeptidase A (EC 3.4.24.70)	fig|6666666.1083231.peg.3670
Enterobacteriaceae_bin136	Protein Metabolism	Protein degradation	Protein degradation	Asp-X dipeptidase	fig|6666666.1083231.peg.1434
Enterobacteriaceae_bin136	Protein Metabolism	Protein degradation	Protein degradation	Dipeptidyl carboxypeptidase Dcp (EC 3.4.15.5)	fig|6666666.1083231.peg.3582, fig|6666666.1083231.peg.4360
Enterobacteriaceae_bin136	Protein Metabolism	Protein degradation	Aminopeptidases (EC 3.4.11.-)	Cytosol aminopeptidase PepA (EC 3.4.11.1)	fig|6666666.1083231.peg.2001
Enterobacteriaceae_bin136	Protein Metabolism	Protein degradation	Aminopeptidases (EC 3.4.11.-)	Membrane alanine aminopeptidase N (EC 3.4.11.2)	fig|6666666.1083231.peg.1541
Enterobacteriaceae_bin136	Protein Metabolism	Protein degradation	Aminopeptidases (EC 3.4.11.-)	Peptidase B (EC 3.4.11.23)	fig|6666666.1083231.peg.4709
Enterobacteriaceae_bin136	Protein Metabolism	Protein degradation	Aminopeptidases (EC 3.4.11.-)	Xaa-Pro aminopeptidase (EC 3.4.11.9)	fig|6666666.1083231.peg.605
Enterobacteriaceae_bin136	Protein Metabolism	Selenoproteins	Selenocysteine metabolism	Selenocysteine-specific translation elongation factor	fig|6666666.1083231.peg.1362
Enterobacteriaceae_bin136	Protein Metabolism	Selenoproteins	Selenocysteine metabolism	selenocysteine-containing	fig|6666666.1083231.peg.449, fig|6666666.1083231.peg.1375, fig|6666666.1083231.peg.2894, fig|6666666.1083231.peg.3267
Enterobacteriaceae_bin136	Protein Metabolism	Selenoproteins	Selenocysteine metabolism	L-seryl-tRNA(Sec) selenium transferase (EC 2.9.1.1)	fig|6666666.1083231.peg.1363
Enterobacteriaceae_bin136	Protein Metabolism	Selenoproteins	Selenocysteine metabolism	Selenophosphate-dependent tRNA 2-selenouridine synthase	fig|6666666.1083231.peg.3319
Enterobacteriaceae_bin136	Protein Metabolism	Selenoproteins	Selenocysteine metabolism	Selenide,water dikinase (EC 2.7.9.3)	fig|6666666.1083231.peg.4301
Enterobacteriaceae_bin136	Protein Metabolism	Protein folding	Protein chaperones	Chaperone protein HscA	fig|6666666.1083231.peg.4712
Enterobacteriaceae_bin136	Protein Metabolism	Protein folding	Protein chaperones	Chaperone protein HtpG	fig|6666666.1083231.peg.3347
Enterobacteriaceae_bin136	Protein Metabolism	Protein folding	Protein chaperones	Chaperone protein DnaK	fig|6666666.1083231.peg.886
Enterobacteriaceae_bin136	Protein Metabolism	Protein folding	Protein chaperones	Chaperone protein DnaJ	fig|6666666.1083231.peg.887
Enterobacteriaceae_bin136	Protein Metabolism	Protein folding	Protein chaperones	Chaperone protein HscB	fig|6666666.1083231.peg.4713
Enterobacteriaceae_bin136	Protein Metabolism	Protein folding	Protein chaperones	Heat shock protein GrpE	fig|6666666.1083231.peg.2295, fig|6666666.1083231.peg.3159
Enterobacteriaceae_bin136	Protein Metabolism	Protein folding	Periplasmic disulfide interchange	Periplasmic thiol:disulfide interchange protein DsbA	fig|6666666.1083231.peg.3590
Enterobacteriaceae_bin136	Protein Metabolism	Protein folding	Periplasmic disulfide interchange	Periplasmic thiol:disulfide oxidoreductase DsbB, required for DsbA reoxidation	fig|6666666.1083231.peg.2304
Enterobacteriaceae_bin136	Protein Metabolism	Protein folding	Periplasmic disulfide interchange	Thiol:disulfide interchange protein DsbC	fig|6666666.1083231.peg.624
Enterobacteriaceae_bin136	Protein Metabolism	Protein folding	Periplasmic disulfide interchange	Cytochrome c-type biogenesis protein CcmG/DsbE, thiol:disulfide oxidoreductase	fig|6666666.1083231.peg.1290, fig|6666666.1083231.peg.2884
Enterobacteriaceae_bin136	Protein Metabolism	Protein folding	Periplasmic disulfide interchange	Thiol:disulfide interchange protein DsbG precursor	fig|6666666.1083231.peg.4365
Enterobacteriaceae_bin136	Protein Metabolism	Protein folding	Periplasmic disulfide interchange	Cytochrome c-type biogenesis protein DsbD, protein-disulfide reductase (EC 1.8.1.8)	fig|6666666.1083231.peg.393
Enterobacteriaceae_bin136	Protein Metabolism	Protein folding	Peptidyl-prolyl cis-trans isomerase	FKBP-type peptidyl-prolyl cis-trans isomerase FklB (EC 5.2.1.8)	fig|6666666.1083231.peg.2936
Enterobacteriaceae_bin136	Protein Metabolism	Protein folding	Peptidyl-prolyl cis-trans isomerase	Peptidyl-prolyl cis-trans isomerase PpiC (EC 5.2.1.8)	fig|6666666.1083231.peg.234, fig|6666666.1083231.peg.235
Enterobacteriaceae_bin136	Protein Metabolism	Protein folding	Peptidyl-prolyl cis-trans isomerase	FKBP-type peptidyl-prolyl cis-trans isomerase SlpA (EC 5.2.1.8)	fig|6666666.1083231.peg.894
Enterobacteriaceae_bin136	Protein Metabolism	Protein folding	Peptidyl-prolyl cis-trans isomerase	FKBP-type peptidyl-prolyl cis-trans isomerase SlyD (EC 5.2.1.8)	fig|6666666.1083231.peg.122
Enterobacteriaceae_bin136	Protein Metabolism	Protein folding	Peptidyl-prolyl cis-trans isomerase	Peptidyl-prolyl cis-trans isomerase PpiB (EC 5.2.1.8)	fig|6666666.1083231.peg.3313
Enterobacteriaceae_bin136	Protein Metabolism	Protein folding	Peptidyl-prolyl cis-trans isomerase	FKBP-type peptidyl-prolyl cis-trans isomerase FkpA precursor (EC 5.2.1.8)	fig|6666666.1083231.peg.120
Enterobacteriaceae_bin136	Protein Metabolism	Protein folding	Peptidyl-prolyl cis-trans isomerase	Peptidyl-prolyl cis-trans isomerase PpiA precursor (EC 5.2.1.8)	fig|6666666.1083231.peg.151
Enterobacteriaceae_bin136	Respiration	ATP synthases	F0F1-type ATP synthase	ATP synthase gamma chain (EC 3.6.3.14)	fig|6666666.1083231.peg.4225
Enterobacteriaceae_bin136	Respiration	ATP synthases	F0F1-type ATP synthase	ATP synthase delta chain (EC 3.6.3.14)	fig|6666666.1083231.peg.4223
Enterobacteriaceae_bin136	Respiration	ATP synthases	F0F1-type ATP synthase	ATP synthase alpha chain (EC 3.6.3.14)	fig|6666666.1083231.peg.4224
Enterobacteriaceae_bin136	Respiration	ATP synthases	F0F1-type ATP synthase	ATP synthase protein I	fig|6666666.1083231.peg.4219
Enterobacteriaceae_bin136	Respiration	ATP synthases	F0F1-type ATP synthase	ATP synthase F0 sector subunit b (EC 3.6.3.14)	fig|6666666.1083231.peg.4222
Enterobacteriaceae_bin136	Respiration	ATP synthases	F0F1-type ATP synthase	ATP synthase F0 sector subunit a (EC 3.6.3.14)	fig|6666666.1083231.peg.4220
Enterobacteriaceae_bin136	Respiration	ATP synthases	F0F1-type ATP synthase	ATP synthase epsilon chain (EC 3.6.3.14)	fig|6666666.1083231.peg.4227
Enterobacteriaceae_bin136	Respiration	ATP synthases	F0F1-type ATP synthase	ATP synthase F0 sector subunit c (EC 3.6.3.14)	fig|6666666.1083231.peg.4221
Enterobacteriaceae_bin136	Respiration	ATP synthases	F0F1-type ATP synthase	ATP synthase beta chain (EC 3.6.3.14)	fig|6666666.1083231.peg.4226
Enterobacteriaceae_bin136	Respiration	Respiration - no subcategory	Biogenesis of c-type cytochromes	ABC transporter involved in cytochrome c biogenesis, CcmB subunit	fig|6666666.1083231.peg.1295, fig|6666666.1083231.peg.2334, fig|6666666.1083231.peg.2889
Enterobacteriaceae_bin136	Respiration	Respiration - no subcategory	Biogenesis of c-type cytochromes	Cytochrome c heme lyase subunit CcmH	fig|6666666.1083231.peg.2882, fig|6666666.1083231.peg.2883
Enterobacteriaceae_bin136	Respiration	Respiration - no subcategory	Biogenesis of c-type cytochromes	Cytochrome c heme lyase subunit CcmL	fig|6666666.1083231.peg.1289, fig|6666666.1083231.peg.2883
Enterobacteriaceae_bin136	Respiration	Respiration - no subcategory	Biogenesis of c-type cytochromes	Cytochrome c-type biogenesis protein CcmG/DsbE, thiol:disulfide oxidoreductase	fig|6666666.1083231.peg.1290, fig|6666666.1083231.peg.2884
Enterobacteriaceae_bin136	Respiration	Respiration - no subcategory	Biogenesis of c-type cytochromes	Cytochrome c-type biogenesis protein CcmE, heme chaperone	fig|6666666.1083231.peg.1292, fig|6666666.1083231.peg.2886
Enterobacteriaceae_bin136	Respiration	Respiration - no subcategory	Biogenesis of c-type cytochromes	Cytochrome c-type biogenesis protein CcmD, interacts with CcmCE	fig|6666666.1083231.peg.1293, fig|6666666.1083231.peg.2887
Enterobacteriaceae_bin136	Respiration	Respiration - no subcategory	Biogenesis of c-type cytochromes	Cytochrome c-type biogenesis protein CcmC, putative heme lyase for CcmE	fig|6666666.1083231.peg.1294, fig|6666666.1083231.peg.2335, fig|6666666.1083231.peg.2336, fig|6666666.1083231.peg.2888
Enterobacteriaceae_bin136	Respiration	Respiration - no subcategory	Biogenesis of c-type cytochromes	Cytochrome c-type biogenesis protein DsbD, protein-disulfide reductase (EC 1.8.1.8)	fig|6666666.1083231.peg.393
Enterobacteriaceae_bin136	Respiration	Respiration - no subcategory	Biogenesis of c-type cytochromes	Periplasmic thiol:disulfide interchange protein DsbA	fig|6666666.1083231.peg.3590
Enterobacteriaceae_bin136	Respiration	Respiration - no subcategory	Biogenesis of c-type cytochromes	Periplasmic thiol:disulfide oxidoreductase DsbB, required for DsbA reoxidation	fig|6666666.1083231.peg.2304
Enterobacteriaceae_bin136	Respiration	Respiration - no subcategory	Biogenesis of c-type cytochromes	ABC transporter involved in cytochrome c biogenesis, ATPase component CcmA	fig|6666666.1083231.peg.1296, fig|6666666.1083231.peg.2333, fig|6666666.1083231.peg.2890
Enterobacteriaceae_bin136	Respiration	Respiration - no subcategory	Biogenesis of c-type cytochromes	Cytochrome c heme lyase subunit CcmF	fig|6666666.1083231.peg.1288, fig|6666666.1083231.peg.1291, fig|6666666.1083231.peg.2885
Enterobacteriaceae_bin136	Respiration	Respiration - no subcategory	Quinone oxidoreductase family	Quinone oxidoreductase (EC 1.6.5.5)	fig|6666666.1083231.peg.478
Enterobacteriaceae_bin136	Respiration	Respiration - no subcategory	Soluble cytochromes and functionally related electron carriers	Soluble cytochrome b562	fig|6666666.1083231.peg.2971
Enterobacteriaceae_bin136	Respiration	Respiration - no subcategory	Soluble cytochromes and functionally related electron carriers	Ferredoxin, 2Fe-2S	fig|6666666.1083231.peg.4711
Enterobacteriaceae_bin136	Respiration	Electron accepting reactions	Terminal cytochrome oxidases	Cytochrome d ubiquinol oxidase subunit I (EC 1.10.3.-)	fig|6666666.1083231.peg.1262, fig|6666666.1083231.peg.3080
Enterobacteriaceae_bin136	Respiration	Electron accepting reactions	Terminal cytochrome oxidases	Cytochrome d ubiquinol oxidase subunit II (EC 1.10.3.-)	fig|6666666.1083231.peg.1263, fig|6666666.1083231.peg.3001, fig|6666666.1083231.peg.3081
Enterobacteriaceae_bin136	Respiration	Electron accepting reactions	Terminal cytochrome d ubiquinol oxidases	Cytochrome d ubiquinol oxidase subunit I (EC 1.10.3.-)	fig|6666666.1083231.peg.1262, fig|6666666.1083231.peg.3080
Enterobacteriaceae_bin136	Respiration	Electron accepting reactions	Terminal cytochrome d ubiquinol oxidases	Cytochrome d ubiquinol oxidase subunit II (EC 1.10.3.-)	fig|6666666.1083231.peg.1263, fig|6666666.1083231.peg.3001, fig|6666666.1083231.peg.3081
Enterobacteriaceae_bin136	Respiration	Electron accepting reactions	Anaerobic respiratory reductases	Ferric reductase (1.6.99.14)	fig|6666666.1083231.peg.838
Enterobacteriaceae_bin136	Respiration	Electron accepting reactions	Anaerobic respiratory reductases	Ferredoxin reductase	fig|6666666.1083231.peg.576
Enterobacteriaceae_bin136	Respiration	Electron accepting reactions	Anaerobic respiratory reductases	Anaerobic sulfite reductase subunit C (EC 1.8.1.-)	fig|6666666.1083231.peg.4900
Enterobacteriaceae_bin136	Respiration	Electron accepting reactions	Anaerobic respiratory reductases	Anaerobic sulfite reductase subunit A	fig|6666666.1083231.peg.4902
Enterobacteriaceae_bin136	Respiration	Electron accepting reactions	Anaerobic respiratory reductases	Flavodoxin reductases (ferredoxin-NADPH reductases) family 1	fig|6666666.1083231.peg.1550
Enterobacteriaceae_bin136	Respiration	Electron accepting reactions	Anaerobic respiratory reductases	Anaerobic sulfite reductase subunit B	fig|6666666.1083231.peg.4901
Enterobacteriaceae_bin136	Respiration	Electron donating reactions	Succinate dehydrogenase	Succinate dehydrogenase hydrophobic membrane anchor protein	fig|6666666.1083231.peg.3073
Enterobacteriaceae_bin136	Respiration	Electron donating reactions	Succinate dehydrogenase	Fumarate reductase subunit D	fig|6666666.1083231.peg.378
Enterobacteriaceae_bin136	Respiration	Electron donating reactions	Succinate dehydrogenase	Fumarate reductase subunit C	fig|6666666.1083231.peg.377
Enterobacteriaceae_bin136	Respiration	Electron donating reactions	Succinate dehydrogenase	Fumarate reductase flavoprotein subunit (EC 1.3.99.1)	fig|6666666.1083231.peg.4999
Enterobacteriaceae_bin136	Respiration	Electron donating reactions	NADH ubiquinone oxidoreductase	NADH-ubiquinone oxidoreductase chain J (EC 1.6.5.3)	fig|6666666.1083231.peg.2812
Enterobacteriaceae_bin136	Respiration	Electron donating reactions	NADH ubiquinone oxidoreductase	NADH-ubiquinone oxidoreductase chain G (EC 1.6.5.3)	fig|6666666.1083231.peg.2815
Enterobacteriaceae_bin136	Respiration	Electron donating reactions	NADH ubiquinone oxidoreductase	NADH-ubiquinone oxidoreductase chain I (EC 1.6.5.3)	fig|6666666.1083231.peg.2813
Enterobacteriaceae_bin136	Respiration	Electron donating reactions	NADH ubiquinone oxidoreductase	NADH-ubiquinone oxidoreductase chain D (EC 1.6.5.3)	fig|6666666.1083231.peg.2818
Enterobacteriaceae_bin136	Respiration	Electron donating reactions	NADH ubiquinone oxidoreductase	NADH-ubiquinone oxidoreductase chain B (EC 1.6.5.3)	fig|6666666.1083231.peg.2819
Enterobacteriaceae_bin136	Respiration	Electron donating reactions	NADH ubiquinone oxidoreductase	NADH-ubiquinone oxidoreductase chain E (EC 1.6.5.3)	fig|6666666.1083231.peg.2817
Enterobacteriaceae_bin136	Respiration	Electron donating reactions	NADH ubiquinone oxidoreductase	NADH-ubiquinone oxidoreductase chain C (EC 1.6.5.3)	fig|6666666.1083231.peg.2818
Enterobacteriaceae_bin136	Respiration	Electron donating reactions	NADH ubiquinone oxidoreductase	NADH ubiquinone oxidoreductase chain A (EC 1.6.5.3)	fig|6666666.1083231.peg.2820
Enterobacteriaceae_bin136	Respiration	Electron donating reactions	NADH ubiquinone oxidoreductase	NADH-ubiquinone oxidoreductase chain L (EC 1.6.5.3)	fig|6666666.1083231.peg.2810
Enterobacteriaceae_bin136	Respiration	Electron donating reactions	NADH ubiquinone oxidoreductase	NADH-ubiquinone oxidoreductase chain M (EC 1.6.5.3)	fig|6666666.1083231.peg.2809
Enterobacteriaceae_bin136	Respiration	Electron donating reactions	NADH ubiquinone oxidoreductase	NADH-ubiquinone oxidoreductase chain F (EC 1.6.5.3)	fig|6666666.1083231.peg.2816
Enterobacteriaceae_bin136	Respiration	Electron donating reactions	NADH ubiquinone oxidoreductase	NADH-ubiquinone oxidoreductase chain H (EC 1.6.5.3)	fig|6666666.1083231.peg.2814
Enterobacteriaceae_bin136	Respiration	Electron donating reactions	NADH ubiquinone oxidoreductase	NADH-ubiquinone oxidoreductase chain K (EC 1.6.5.3)	fig|6666666.1083231.peg.2811
Enterobacteriaceae_bin136	Respiration	Electron donating reactions	NADH ubiquinone oxidoreductase	NADH-ubiquinone oxidoreductase chain N (EC 1.6.5.3)	fig|6666666.1083231.peg.2808
Enterobacteriaceae_bin136	Respiration	Electron donating reactions	Formate dehydrogenase	Formate dehydrogenase N alpha subunit (EC 1.2.1.2)	fig|6666666.1083231.peg.3267
Enterobacteriaceae_bin136	Respiration	Electron donating reactions	Formate dehydrogenase	Formate dehydrogenase O gamma subunit (EC 1.2.1.2)	fig|6666666.1083231.peg.2896
Enterobacteriaceae_bin136	Respiration	Electron donating reactions	Formate dehydrogenase	Formate dehydrogenase O beta subunit (EC 1.2.1.2)	fig|6666666.1083231.peg.2895
Enterobacteriaceae_bin136	Respiration	Electron donating reactions	Formate dehydrogenase	Formate dehydrogenase N gamma subunit (EC 1.2.1.2)	fig|6666666.1083231.peg.3269
Enterobacteriaceae_bin136	Respiration	Electron donating reactions	Formate dehydrogenase	Formate dehydrogenase H (EC 1.2.1.2)	fig|6666666.1083231.peg.449
Enterobacteriaceae_bin136	Respiration	Electron donating reactions	Formate dehydrogenase	Formate dehydrogenase N beta subunit (EC 1.2.1.2)	fig|6666666.1083231.peg.3268
Enterobacteriaceae_bin136	Respiration	Electron donating reactions	Formate dehydrogenase	Formate dehydrogenase O alpha subunit (EC 1.2.1.2)	fig|6666666.1083231.peg.1375, fig|6666666.1083231.peg.2894
Enterobacteriaceae_bin136	Respiration	Electron donating reactions	Respiratory dehydrogenases 1	Glucose-methanol-choline (GMC) oxidoreductase:NAD binding site	fig|6666666.1083231.peg.1174
Enterobacteriaceae_bin136	Respiration	Electron donating reactions	Respiratory dehydrogenases 1	NADH dehydrogenase (EC 1.6.99.3)	fig|6666666.1083231.peg.3792, fig|6666666.1083231.peg.4114
Enterobacteriaceae_bin136	Respiration	Electron donating reactions	Respiratory dehydrogenases 1	Aerobic glycerol-3-phosphate dehydrogenase (EC 1.1.5.3)	fig|6666666.1083231.peg.216
Enterobacteriaceae_bin136	Respiration	Electron donating reactions	Respiratory dehydrogenases 1	Glucose dehydrogenase, PQQ-dependent (EC 1.1.5.2)	fig|6666666.1083231.peg.997
Enterobacteriaceae_bin136	Respiration	Electron donating reactions	Na(+)-translocating NADH-quinone oxidoreductase and rnf-like group of electron transport complexes	Electron transport complex protein RnfG	fig|6666666.1083231.peg.44
Enterobacteriaceae_bin136	Respiration	Electron donating reactions	Na(+)-translocating NADH-quinone oxidoreductase and rnf-like group of electron transport complexes	Electron transport complex protein RnfB	fig|6666666.1083231.peg.47
Enterobacteriaceae_bin136	Respiration	Electron donating reactions	Na(+)-translocating NADH-quinone oxidoreductase and rnf-like group of electron transport complexes	Electron transport complex protein RnfA	fig|6666666.1083231.peg.48
Enterobacteriaceae_bin136	Respiration	Electron donating reactions	Na(+)-translocating NADH-quinone oxidoreductase and rnf-like group of electron transport complexes	Electron transport complex protein RnfE	fig|6666666.1083231.peg.43
Enterobacteriaceae_bin136	Respiration	Electron donating reactions	Na(+)-translocating NADH-quinone oxidoreductase and rnf-like group of electron transport complexes	Electron transport complex protein RnfC	fig|6666666.1083231.peg.46
Enterobacteriaceae_bin136	Respiration	Electron donating reactions	Na(+)-translocating NADH-quinone oxidoreductase and rnf-like group of electron transport complexes	Electron transport complex protein RnfD	fig|6666666.1083231.peg.45
Enterobacteriaceae_bin136	Respiration	Electron donating reactions	Na(+)-translocating NADH-quinone oxidoreductase and rnf-like group of electron transport complexes	Probable exported or periplasmic protein in ApbE locus	fig|6666666.1083231.peg.4157
Enterobacteriaceae_bin136	Respiration	Electron donating reactions	Respiratory Complex I	NADH-ubiquinone oxidoreductase chain K (EC 1.6.5.3)	fig|6666666.1083231.peg.2811
Enterobacteriaceae_bin136	Respiration	Electron donating reactions	Respiratory Complex I	NADH-ubiquinone oxidoreductase chain H (EC 1.6.5.3)	fig|6666666.1083231.peg.2814
Enterobacteriaceae_bin136	Respiration	Electron donating reactions	Respiratory Complex I	NADH-ubiquinone oxidoreductase chain N (EC 1.6.5.3)	fig|6666666.1083231.peg.2808
Enterobacteriaceae_bin136	Respiration	Electron donating reactions	Respiratory Complex I	NADH-ubiquinone oxidoreductase chain B (EC 1.6.5.3)	fig|6666666.1083231.peg.2819
Enterobacteriaceae_bin136	Respiration	Electron donating reactions	Respiratory Complex I	NADH-ubiquinone oxidoreductase chain D (EC 1.6.5.3)	fig|6666666.1083231.peg.2818
Enterobacteriaceae_bin136	Respiration	Electron donating reactions	Respiratory Complex I	NADH-ubiquinone oxidoreductase chain I (EC 1.6.5.3)	fig|6666666.1083231.peg.2813
Enterobacteriaceae_bin136	Respiration	Electron donating reactions	Respiratory Complex I	NADH-ubiquinone oxidoreductase chain G (EC 1.6.5.3)	fig|6666666.1083231.peg.2815
Enterobacteriaceae_bin136	Respiration	Electron donating reactions	Respiratory Complex I	NADH-ubiquinone oxidoreductase chain J (EC 1.6.5.3)	fig|6666666.1083231.peg.2812
Enterobacteriaceae_bin136	Respiration	Electron donating reactions	Respiratory Complex I	NADH-ubiquinone oxidoreductase chain M (EC 1.6.5.3)	fig|6666666.1083231.peg.2809
Enterobacteriaceae_bin136	Respiration	Electron donating reactions	Respiratory Complex I	NADH-ubiquinone oxidoreductase chain F (EC 1.6.5.3)	fig|6666666.1083231.peg.2816
Enterobacteriaceae_bin136	Respiration	Electron donating reactions	Respiratory Complex I	NADH-ubiquinone oxidoreductase chain L (EC 1.6.5.3)	fig|6666666.1083231.peg.2810
Enterobacteriaceae_bin136	Respiration	Electron donating reactions	Respiratory Complex I	NADH ubiquinone oxidoreductase chain A (EC 1.6.5.3)	fig|6666666.1083231.peg.2820
Enterobacteriaceae_bin136	Respiration	Electron donating reactions	Respiratory Complex I	NADH-ubiquinone oxidoreductase chain C (EC 1.6.5.3)	fig|6666666.1083231.peg.2818
Enterobacteriaceae_bin136	Respiration	Electron donating reactions	Respiratory Complex I	NADH-ubiquinone oxidoreductase chain E (EC 1.6.5.3)	fig|6666666.1083231.peg.2817
Enterobacteriaceae_bin136	Cell Division and Cell Cycle	Cell Division and Cell Cycle - no subcategory	Intracellular septation in Enterobacteria	Acyl-CoA thioesterase YciA, involved in membrane biogenesis	fig|6666666.1083231.peg.3866
Enterobacteriaceae_bin136	Cell Division and Cell Cycle	Cell Division and Cell Cycle - no subcategory	Intracellular septation in Enterobacteria	Membrane protein YciC, linked to IspA	fig|6666666.1083231.peg.3868
Enterobacteriaceae_bin136	Cell Division and Cell Cycle	Cell Division and Cell Cycle - no subcategory	Intracellular septation in Enterobacteria	Intracellular septation protein IspA	fig|6666666.1083231.peg.3867
Enterobacteriaceae_bin136	Cell Division and Cell Cycle	Cell Division and Cell Cycle - no subcategory	MukBEF Chromosome Condensation	Membrane Protein Functionally coupled to the MukBEF Chromosome Partitioning Mechanism	fig|6666666.1083231.peg.1526
Enterobacteriaceae_bin136	Cell Division and Cell Cycle	Cell Division and Cell Cycle - no subcategory	MukBEF Chromosome Condensation	Chromosome partition protein MukF	fig|6666666.1083231.peg.1529
Enterobacteriaceae_bin136	Cell Division and Cell Cycle	Cell Division and Cell Cycle - no subcategory	MukBEF Chromosome Condensation	Chromosome partition protein MukE	fig|6666666.1083231.peg.1530
Enterobacteriaceae_bin136	Cell Division and Cell Cycle	Cell Division and Cell Cycle - no subcategory	MukBEF Chromosome Condensation	Chromosome partition protein MukB	fig|6666666.1083231.peg.1531
Enterobacteriaceae_bin136	Regulation and Cell signaling	Regulation of virulence	A conserved operon linked to TyrR and possibly involved in virulence	Conserved protein YcjX with nucleoside triphosphate hydrolase domain	fig|6666666.1083231.peg.3919
Enterobacteriaceae_bin136	Regulation and Cell signaling	Regulation of virulence	A conserved operon linked to TyrR and possibly involved in virulence	Membrane protein YcjF	fig|6666666.1083231.peg.3920
Enterobacteriaceae_bin136	Regulation and Cell signaling	Regulation and Cell signaling - no subcategory	cAMP signaling in bacteria	Cyclic AMP receptor protein	fig|6666666.1083231.peg.145
Enterobacteriaceae_bin136	Regulation and Cell signaling	Regulation and Cell signaling - no subcategory	cAMP signaling in bacteria	3',5'-cyclic-nucleotide phosphodiesterase (EC 3.1.4.17)	fig|6666666.1083231.peg.1940
Enterobacteriaceae_bin136	Regulation and Cell signaling	Regulation and Cell signaling - no subcategory	cAMP signaling in bacteria	Adenylate cyclase (EC 4.6.1.1)	fig|6666666.1083231.peg.260
Enterobacteriaceae_bin136	Regulation and Cell signaling	Regulation and Cell signaling - no subcategory	cAMP signaling in bacteria	Prophage Clp protease-like protein	fig|6666666.1083231.peg.3583
Enterobacteriaceae_bin136	Regulation and Cell signaling	Regulation and Cell signaling - no subcategory	cAMP signaling in bacteria	Adenine phosphoribosyltransferase (EC 2.4.2.7)	fig|6666666.1083231.peg.3351
Enterobacteriaceae_bin136	Regulation and Cell signaling	Regulation and Cell signaling - no subcategory	LysR-family proteins in Salmonella enterica Typhimurium	LysR family transcriptional regulator YnfL	fig|6666666.1083231.peg.4341
Enterobacteriaceae_bin136	Regulation and Cell signaling	Regulation and Cell signaling - no subcategory	LysR-family proteins in Salmonella enterica Typhimurium	Transcriptional activator MetR	fig|6666666.1083231.peg.279, fig|6666666.1083231.peg.1269
Enterobacteriaceae_bin136	Regulation and Cell signaling	Regulation and Cell signaling - no subcategory	LysR-family proteins in Salmonella enterica Typhimurium	Transcriptional activator protein LysR	fig|6666666.1083231.peg.2502
Enterobacteriaceae_bin136	Regulation and Cell signaling	Regulation and Cell signaling - no subcategory	LysR-family proteins in Salmonella enterica Typhimurium	LysR family transcriptional regulator YneJ	fig|6666666.1083231.peg.4387
Enterobacteriaceae_bin136	Regulation and Cell signaling	Regulation and Cell signaling - no subcategory	LysR-family proteins in Salmonella enterica Typhimurium	LysR-family transcriptional regulator YdhB	fig|6666666.1083231.peg.2252
Enterobacteriaceae_bin136	Regulation and Cell signaling	Regulation and Cell signaling - no subcategory	LysR-family proteins in Salmonella enterica Typhimurium	LysR family transcriptional regulator YdcI	fig|6666666.1083231.peg.1622
Enterobacteriaceae_bin136	Regulation and Cell signaling	Regulation and Cell signaling - no subcategory	Orphan regulatory proteins	Copper-sensing two-component system response regulator CpxR	fig|6666666.1083231.peg.4069
Enterobacteriaceae_bin136	Regulation and Cell signaling	Regulation and Cell signaling - no subcategory	Orphan regulatory proteins	Two-component system response regulator QseB	fig|6666666.1083231.peg.1881
Enterobacteriaceae_bin136	Regulation and Cell signaling	Regulation and Cell signaling - no subcategory	Orphan regulatory proteins	Acetoacetate metabolism regulatory protein AtoC	fig|6666666.1083231.peg.2778
Enterobacteriaceae_bin136	Regulation and Cell signaling	Regulation and Cell signaling - no subcategory	Orphan regulatory proteins	Sensory histidine kinase QseC	fig|6666666.1083231.peg.1880
Enterobacteriaceae_bin136	Regulation and Cell signaling	Regulation and Cell signaling - no subcategory	Orphan regulatory proteins	Copper sensory histidine kinase CpxA	fig|6666666.1083231.peg.4070
Enterobacteriaceae_bin136	Regulation and Cell signaling	Regulation and Cell signaling - no subcategory	Orphan regulatory proteins	Sensory histidine kinase in two-component regulatory system with RstA	fig|6666666.1083231.peg.63
Enterobacteriaceae_bin136	Regulation and Cell signaling	Regulation and Cell signaling - no subcategory	Orphan regulatory proteins	DNA transformation protein TfoX	fig|6666666.1083231.peg.1562
Enterobacteriaceae_bin136	Regulation and Cell signaling	Regulation and Cell signaling - no subcategory	Orphan regulatory proteins	Glycine cleavage system transcriptional antiactivator GcvR	fig|6666666.1083231.peg.4661
Enterobacteriaceae_bin136	Regulation and Cell signaling	Regulation and Cell signaling - no subcategory	Orphan regulatory proteins	Glycine cleavage system transcriptional activator GcvA	fig|6666666.1083231.peg.2468
Enterobacteriaceae_bin136	Regulation and Cell signaling	Regulation and Cell signaling - no subcategory	Stringent Response, (p)ppGpp metabolism	Guanosine-5'-triphosphate,3'-diphosphate pyrophosphatase (EC 3.6.1.40)	fig|6666666.1083231.peg.237
Enterobacteriaceae_bin136	Regulation and Cell signaling	Regulation and Cell signaling - no subcategory	Stringent Response, (p)ppGpp metabolism	GTP pyrophosphokinase (EC 2.7.6.5), (p)ppGpp synthetase II	fig|6666666.1083231.peg.4272
Enterobacteriaceae_bin136	Regulation and Cell signaling	Regulation and Cell signaling - no subcategory	Stringent Response, (p)ppGpp metabolism	Guanosine-3',5'-bis(diphosphate) 3'-pyrophosphohydrolase (EC 3.1.7.2)	fig|6666666.1083231.peg.4272
Enterobacteriaceae_bin136	Regulation and Cell signaling	Regulation and Cell signaling - no subcategory	Stringent Response, (p)ppGpp metabolism	GTP pyrophosphokinase (EC 2.7.6.5), (p)ppGpp synthetase I	fig|6666666.1083231.peg.2449
Enterobacteriaceae_bin136	Regulation and Cell signaling	Regulation and Cell signaling - no subcategory	CytR regulation	Transcriptional (co)regulator CytR	fig|6666666.1083231.peg.4047
Enterobacteriaceae_bin136	Regulation and Cell signaling	Regulation and Cell signaling - no subcategory	CytR regulation	Cyclic AMP receptor protein	fig|6666666.1083231.peg.145
Enterobacteriaceae_bin136	Regulation and Cell signaling	Regulation and Cell signaling - no subcategory	LysR-family proteins in Escherichia coli	LysR family transcriptional regulator YneJ	fig|6666666.1083231.peg.4387
Enterobacteriaceae_bin136	Regulation and Cell signaling	Regulation and Cell signaling - no subcategory	LysR-family proteins in Escherichia coli	LysR family transcriptional regulator HdfR	fig|6666666.1083231.peg.223
Enterobacteriaceae_bin136	Regulation and Cell signaling	Regulation and Cell signaling - no subcategory	LysR-family proteins in Escherichia coli	Cys regulon transcriptional activator CysB	fig|6666666.1083231.peg.3889
Enterobacteriaceae_bin136	Regulation and Cell signaling	Regulation and Cell signaling - no subcategory	LysR-family proteins in Escherichia coli	Glycine cleavage system transcriptional activator GcvA	fig|6666666.1083231.peg.2468
Enterobacteriaceae_bin136	Regulation and Cell signaling	Regulation and Cell signaling - no subcategory	LysR-family proteins in Escherichia coli	LysR family transcriptional regulator YahB	fig|6666666.1083231.peg.675
Enterobacteriaceae_bin136	Regulation and Cell signaling	Regulation and Cell signaling - no subcategory	LysR-family proteins in Escherichia coli	LysR family transcriptional regulator YnfL	fig|6666666.1083231.peg.4341
Enterobacteriaceae_bin136	Regulation and Cell signaling	Regulation and Cell signaling - no subcategory	LysR-family proteins in Escherichia coli	Nitrogen assimilation regulatory protein Nac	fig|6666666.1083231.peg.219, fig|6666666.1083231.peg.3204
Enterobacteriaceae_bin136	Regulation and Cell signaling	Regulation and Cell signaling - no subcategory	LysR-family proteins in Escherichia coli	Transcriptional activator MetR	fig|6666666.1083231.peg.279, fig|6666666.1083231.peg.1269
Enterobacteriaceae_bin136	Regulation and Cell signaling	Regulation and Cell signaling - no subcategory	LysR-family proteins in Escherichia coli	Cyn operon transcriptional activator	fig|6666666.1083231.peg.3469
Enterobacteriaceae_bin136	Regulation and Cell signaling	Regulation and Cell signaling - no subcategory	LysR-family proteins in Escherichia coli	LysR family transcriptional regulator YdcI	fig|6666666.1083231.peg.1622
Enterobacteriaceae_bin136	Regulation and Cell signaling	Regulation and Cell signaling - no subcategory	LysR-family proteins in Escherichia coli	LysR family transcriptional regulator YgfI	fig|6666666.1083231.peg.1197
Enterobacteriaceae_bin136	Regulation and Cell signaling	Regulation and Cell signaling - no subcategory	LysR-family proteins in Escherichia coli	Transcriptional activator protein LysR	fig|6666666.1083231.peg.2502
Enterobacteriaceae_bin136	Phosphorus Metabolism	Phosphorus Metabolism - no subcategory	Phosphate metabolism	Exopolyphosphatase (EC 3.6.1.11)	fig|6666666.1083231.peg.237, fig|6666666.1083231.peg.2427, fig|6666666.1083231.peg.4673
Enterobacteriaceae_bin136	Phosphorus Metabolism	Phosphorus Metabolism - no subcategory	Phosphate metabolism	NAD(P) transhydrogenase subunit beta (EC 1.6.1.2)	fig|6666666.1083231.peg.69
Enterobacteriaceae_bin136	Phosphorus Metabolism	Phosphorus Metabolism - no subcategory	Phosphate metabolism	Polyphosphate kinase (EC 2.7.4.1)	fig|6666666.1083231.peg.4672
Enterobacteriaceae_bin136	Phosphorus Metabolism	Phosphorus Metabolism - no subcategory	Phosphate metabolism	Phosphate transport system regulatory protein PhoU	fig|6666666.1083231.peg.4236
Enterobacteriaceae_bin136	Phosphorus Metabolism	Phosphorus Metabolism - no subcategory	Phosphate metabolism	Alkaline phosphatase (EC 3.1.3.1)	fig|6666666.1083231.peg.2394
Enterobacteriaceae_bin136	Phosphorus Metabolism	Phosphorus Metabolism - no subcategory	Phosphate metabolism	Phosphate starvation-inducible protein PhoH, predicted ATPase	fig|6666666.1083231.peg.1766, fig|6666666.1083231.peg.1766
Enterobacteriaceae_bin136	Phosphorus Metabolism	Phosphorus Metabolism - no subcategory	Phosphate metabolism	Low-affinity inorganic phosphate transporter	fig|6666666.1083231.peg.3676
Enterobacteriaceae_bin136	Phosphorus Metabolism	Phosphorus Metabolism - no subcategory	Phosphate metabolism	Soluble pyridine nucleotide transhydrogenase (EC 1.6.1.1)	fig|6666666.1083231.peg.4022
Enterobacteriaceae_bin136	Phosphorus Metabolism	Phosphorus Metabolism - no subcategory	Phosphate metabolism	Sodium-dependent phosphate transporter	fig|6666666.1083231.peg.1875
Enterobacteriaceae_bin136	Phosphorus Metabolism	Phosphorus Metabolism - no subcategory	Phosphate metabolism	Inorganic pyrophosphatase (EC 3.6.1.1)	fig|6666666.1083231.peg.2956
Enterobacteriaceae_bin136	Phosphorus Metabolism	Phosphorus Metabolism - no subcategory	Phosphate metabolism	Guanosine-5'-triphosphate,3'-diphosphate pyrophosphatase (EC 3.6.1.40)	fig|6666666.1083231.peg.237
Enterobacteriaceae_bin136	Phosphorus Metabolism	Phosphorus Metabolism - no subcategory	Polyphosphate	Exopolyphosphatase (EC 3.6.1.11)	fig|6666666.1083231.peg.237, fig|6666666.1083231.peg.2427, fig|6666666.1083231.peg.4673
Enterobacteriaceae_bin136	Phosphorus Metabolism	Phosphorus Metabolism - no subcategory	Polyphosphate	Polyphosphate kinase (EC 2.7.4.1)	fig|6666666.1083231.peg.4672
Enterobacteriaceae_bin136	Phosphorus Metabolism	Phosphorus Metabolism - no subcategory	Polyphosphate	Guanosine-5'-triphosphate,3'-diphosphate pyrophosphatase (EC 3.6.1.40)	fig|6666666.1083231.peg.237
Enterobacteriaceae_bin136	Phosphorus Metabolism	Phosphorus Metabolism - no subcategory	Phosphoenolpyruvate phosphomutase	Phosphonopyruvate decarboxylase (EC 4.1.1.82)	fig|6666666.1083231.peg.2224
Enterobacteriaceae_bin136	Phosphorus Metabolism	Phosphorus Metabolism - no subcategory	Phosphoenolpyruvate phosphomutase	Phosphoenolpyruvate phosphomutase (EC 5.4.2.9)	fig|6666666.1083231.peg.2225
Enterobacteriaceae_bin136	Phosphorus Metabolism	Phosphorus Metabolism - no subcategory	Phosphoenolpyruvate phosphomutase	2-aminoethylphosphonate:pyruvate aminotransferase (EC 2.6.1.37)	fig|6666666.1083231.peg.2221
Enterobacteriaceae_bin136	Motility and Chemotaxis	Flagellar motility in Prokaryota	Flagellar motility	Flagellum-specific ATP synthase FliI	fig|6666666.1083231.peg.3533
Enterobacteriaceae_bin136	Motility and Chemotaxis	Flagellar motility in Prokaryota	Flagellar motility	Flagellar biosynthesis protein FliR	fig|6666666.1083231.peg.3524
Enterobacteriaceae_bin136	Motility and Chemotaxis	Flagellar motility in Prokaryota	Flagellar motility	Flagellar biosynthesis protein FlhA	fig|6666666.1083231.peg.3521
Enterobacteriaceae_bin136	Motility and Chemotaxis	Flagellar motility in Prokaryota	Flagellar motility	RNA polymerase sigma-54 factor RpoN	fig|6666666.1083231.peg.2061
Enterobacteriaceae_bin136	Motility and Chemotaxis	Flagellar motility in Prokaryota	Flagellar motility	Flagellar motor switch protein FliM	fig|6666666.1083231.peg.3529
Enterobacteriaceae_bin136	Motility and Chemotaxis	Flagellar motility in Prokaryota	Flagellar motility	Flagellar motor switch protein FliN	fig|6666666.1083231.peg.3528
Enterobacteriaceae_bin136	Motility and Chemotaxis	Flagellar motility in Prokaryota	Flagellar motility	Flagellar motor rotation protein MotA	fig|6666666.1083231.peg.3541
Enterobacteriaceae_bin136	Motility and Chemotaxis	Flagellar motility in Prokaryota	Flagellar motility	Flagellar motor rotation protein MotB	fig|6666666.1083231.peg.3420, fig|6666666.1083231.peg.3540
Enterobacteriaceae_bin136	Motility and Chemotaxis	Flagellar motility in Prokaryota	Flagellar motility	Flagellar basal-body rod modification protein FlgD	fig|6666666.1083231.peg.3550
Enterobacteriaceae_bin136	Motility and Chemotaxis	Flagellar motility in Prokaryota	Flagellar motility	Flagellar biosynthesis protein FlhB	fig|6666666.1083231.peg.3520
Enterobacteriaceae_bin136	Motility and Chemotaxis	Flagellar motility in Prokaryota	Flagellar motility	Flagellar L-ring protein FlgH	fig|6666666.1083231.peg.3554
Enterobacteriaceae_bin136	Motility and Chemotaxis	Flagellar motility in Prokaryota	Flagellar motility	RNA polymerase sigma factor for flagellar operon	fig|6666666.1083231.peg.3568
Enterobacteriaceae_bin136	Dormancy and Sporulation	Dormancy and Sporulation - no subcategory	Sporulation-associated proteins with broader functions	Peptidyl-tRNA hydrolase (EC 3.1.1.29)	fig|6666666.1083231.peg.3816
Enterobacteriaceae_bin136	Dormancy and Sporulation	Dormancy and Sporulation - no subcategory	Persister Cells	Ribosome modulation factor	fig|6666666.1083231.peg.1556
Enterobacteriaceae_bin136	Dormancy and Sporulation	Dormancy and Sporulation - no subcategory	Persister Cells	HipB protein	fig|6666666.1083231.peg.4864
Enterobacteriaceae_bin136	Stress Response	Osmotic stress	Osmoprotectant ABC transporter YehZYXW of Enterobacteriales	Osmoprotectant ABC transporter ATP-binding subunit YehX	fig|6666666.1083231.peg.3414
Enterobacteriaceae_bin136	Stress Response	Osmotic stress	Osmoprotectant ABC transporter YehZYXW of Enterobacteriales	Osmoprotectant ABC transporter permease protein YehY	fig|6666666.1083231.peg.3415
Enterobacteriaceae_bin136	Stress Response	Osmotic stress	Osmoprotectant ABC transporter YehZYXW of Enterobacteriales	Osmoprotectant ABC transporter binding protein YehZ	fig|6666666.1083231.peg.3416
Enterobacteriaceae_bin136	Stress Response	Osmotic stress	Osmoprotectant ABC transporter YehZYXW of Enterobacteriales	Osmoprotectant ABC transporter inner membrane protein YehW	fig|6666666.1083231.peg.3413
Enterobacteriaceae_bin136	Stress Response	Osmotic stress	Synthesis of osmoregulated periplasmic glucans	Glucans biosynthesis protein G precursor	fig|6666666.1083231.peg.4828
Enterobacteriaceae_bin136	Stress Response	Osmotic stress	Synthesis of osmoregulated periplasmic glucans	Glucans biosynthesis protein D precursor	fig|6666666.1083231.peg.1603
Enterobacteriaceae_bin136	Stress Response	Osmotic stress	Synthesis of osmoregulated periplasmic glucans	Glucans biosynthesis protein C (EC 2.1.-.-)	fig|6666666.1083231.peg.4829
Enterobacteriaceae_bin136	Stress Response	Osmotic stress	Osmoregulation	Aquaporin Z	fig|6666666.1083231.peg.1481
Enterobacteriaceae_bin136	Stress Response	Osmotic stress	Osmoregulation	Osmotically inducible protein OsmY	fig|6666666.1083231.peg.846
Enterobacteriaceae_bin136	Stress Response	Osmotic stress	Osmoregulation	Outer membrane protein A precursor	fig|6666666.1083231.peg.1560
Enterobacteriaceae_bin136	Stress Response	Osmotic stress	Osmoregulation	Glycerol uptake facilitator protein	fig|6666666.1083231.peg.4055
Enterobacteriaceae_bin136	Stress Response	Detoxification	Glutathione-dependent pathway of formaldehyde detoxification	S-formylglutathione hydrolase (EC 3.1.2.12)	fig|6666666.1083231.peg.3449
Enterobacteriaceae_bin136	Stress Response	Detoxification	Glutathione-dependent pathway of formaldehyde detoxification	S-(hydroxymethyl)glutathione dehydrogenase (EC 1.1.1.284)	fig|6666666.1083231.peg.1634
Enterobacteriaceae_bin136	Stress Response	Detoxification	Uptake of selenate and selenite	Sulfate and thiosulfate import ATP-binding protein CysA (EC 3.6.3.25)	fig|6666666.1083231.peg.4624
Enterobacteriaceae_bin136	Stress Response	Detoxification	Uptake of selenate and selenite	DedA protein	fig|6666666.1083231.peg.2854
Enterobacteriaceae_bin136	Stress Response	Stress Response - no subcategory	Sugar-phosphate stress regulation	SgrR, sugar-phosphate stress, transcriptional activator of SgrS small RNA	fig|6666666.1083231.peg.939
Enterobacteriaceae_bin136	Stress Response	Stress Response - no subcategory	Hfl operon	RNA-binding protein Hfq	fig|6666666.1083231.peg.361
Enterobacteriaceae_bin136	Stress Response	Stress Response - no subcategory	Hfl operon	HflK protein	fig|6666666.1083231.peg.359
Enterobacteriaceae_bin136	Stress Response	Stress Response - no subcategory	Hfl operon	Putative inner membrane protein YjeT (clustered with HflC)	fig|6666666.1083231.peg.357
Enterobacteriaceae_bin136	Stress Response	Stress Response - no subcategory	Hfl operon	HflC protein	fig|6666666.1083231.peg.358
Enterobacteriaceae_bin136	Stress Response	Stress Response - no subcategory	Universal stress protein family	Universal stress protein B	fig|6666666.1083231.peg.3675
Enterobacteriaceae_bin136	Stress Response	Stress Response - no subcategory	Universal stress protein family	Universal stress protein A	fig|6666666.1083231.peg.2630, fig|6666666.1083231.peg.3674
Enterobacteriaceae_bin136	Stress Response	Stress Response - no subcategory	Universal stress protein family	Universal stress protein G	fig|6666666.1083231.peg.1802
Enterobacteriaceae_bin136	Stress Response	Stress Response - no subcategory	Universal stress protein family	Universal stress protein E	fig|6666666.1083231.peg.71
Enterobacteriaceae_bin136	Stress Response	Stress Response - no subcategory	Phage shock protein (psp) operon	Phage shock protein D	fig|6666666.1083231.peg.3918
Enterobacteriaceae_bin136	Stress Response	Stress Response - no subcategory	Phage shock protein (psp) operon	Phage shock protein B	fig|6666666.1083231.peg.3916
Enterobacteriaceae_bin136	Stress Response	Stress Response - no subcategory	Phage shock protein (psp) operon	Psp operon transcriptional activator	fig|6666666.1083231.peg.3914
Enterobacteriaceae_bin136	Stress Response	Stress Response - no subcategory	Phage shock protein (psp) operon	Phage shock protein C	fig|6666666.1083231.peg.3917
Enterobacteriaceae_bin136	Stress Response	Stress Response - no subcategory	Phage shock protein (psp) operon	Phage shock protein A	fig|6666666.1083231.peg.3915
Enterobacteriaceae_bin136	Stress Response	Stress Response - no subcategory	Carbon Starvation	Stringent starvation protein A	fig|6666666.1083231.peg.2075
Enterobacteriaceae_bin136	Stress Response	Stress Response - no subcategory	Carbon Starvation	Carbon storage regulator	fig|6666666.1083231.peg.631, fig|6666666.1083231.peg.2416
Enterobacteriaceae_bin136	Stress Response	Stress Response - no subcategory	Carbon Starvation	Carbon starvation protein A	fig|6666666.1083231.peg.1813
Enterobacteriaceae_bin136	Stress Response	Oxidative stress	Glutathione: Redox cycle	Glutathione reductase (EC 1.8.1.7)	fig|6666666.1083231.peg.3668
Enterobacteriaceae_bin136	Stress Response	Oxidative stress	Glutathione: Redox cycle	Glutaredoxin 3 (Grx3)	fig|6666666.1083231.peg.4075
Enterobacteriaceae_bin136	Stress Response	Oxidative stress	Glutathione: Redox cycle	Glutathione peroxidase (EC 1.11.1.9)	fig|6666666.1083231.peg.3499, fig|6666666.1083231.peg.4927, fig|6666666.1083231.peg.4928
Enterobacteriaceae_bin136	Stress Response	Oxidative stress	Glutathione: Redox cycle	Glutaredoxin 2	fig|6666666.1083231.peg.4814
Enterobacteriaceae_bin136	Stress Response	Oxidative stress	Glutathione: Redox cycle	Glutaredoxin-like protein NrdH, required for reduction of Ribonucleotide reductase class Ib	fig|6666666.1083231.peg.686, fig|6666666.1083231.peg.2379
Enterobacteriaceae_bin136	Stress Response	Oxidative stress	Glutaredoxins	Glutaredoxin-like protein NrdH, required for reduction of Ribonucleotide reductase class Ib	fig|6666666.1083231.peg.686, fig|6666666.1083231.peg.2379
Enterobacteriaceae_bin136	Stress Response	Oxidative stress	Glutaredoxins	Glutaredoxin 3 (Grx3)	fig|6666666.1083231.peg.4075
Enterobacteriaceae_bin136	Stress Response	Oxidative stress	Glutaredoxins	Glutaredoxin 2	fig|6666666.1083231.peg.4814
Enterobacteriaceae_bin136	Stress Response	Oxidative stress	Oxidative stress	Paraquat-inducible protein A	fig|6666666.1083231.peg.1553
Enterobacteriaceae_bin136	Stress Response	Oxidative stress	Oxidative stress	Superoxide dismutase [Mn] (EC 1.15.1.1)	fig|6666666.1083231.peg.1372
Enterobacteriaceae_bin136	Stress Response	Oxidative stress	Oxidative stress	Fumarate and nitrate reduction regulatory protein	fig|6666666.1083231.peg.72
Enterobacteriaceae_bin136	Stress Response	Oxidative stress	Oxidative stress	Redox-sensitive transcriptional activator SoxR	fig|6666666.1083231.peg.461
Enterobacteriaceae_bin136	Stress Response	Oxidative stress	Oxidative stress	Nitrite-sensitive transcriptional repressor NsrR	fig|6666666.1083231.peg.355
Enterobacteriaceae_bin136	Stress Response	Oxidative stress	Oxidative stress	Superoxide dismutase [Cu-Zn] precursor (EC 1.15.1.1)	fig|6666666.1083231.peg.2239
Enterobacteriaceae_bin136	Stress Response	Oxidative stress	Oxidative stress	Paraquat-inducible protein B	fig|6666666.1083231.peg.1554
Enterobacteriaceae_bin136	Stress Response	Oxidative stress	Oxidative stress	Ferric uptake regulation protein FUR	fig|6666666.1083231.peg.1843
Enterobacteriaceae_bin136	Stress Response	Oxidative stress	Glutathione: Biosynthesis and gamma-glutamyl cycle	Glutamate--cysteine ligase (EC 6.3.2.2)	fig|6666666.1083231.peg.2412
Enterobacteriaceae_bin136	Stress Response	Oxidative stress	Glutathione: Biosynthesis and gamma-glutamyl cycle	Glutathione synthetase (EC 6.3.2.3)	fig|6666666.1083231.peg.777
Enterobacteriaceae_bin136	Stress Response	Oxidative stress	Glutathione: Biosynthesis and gamma-glutamyl cycle	Gamma-glutamyltranspeptidase (EC 2.3.2.2)	fig|6666666.1083231.peg.3752
Enterobacteriaceae_bin136	Stress Response	Oxidative stress	Glutathione: Non-redox reactions	Glutathione S-transferase, omega (EC 2.5.1.18)	fig|6666666.1083231.peg.94
Enterobacteriaceae_bin136	Stress Response	Oxidative stress	Glutathione: Non-redox reactions	Lactoylglutathione lyase (EC 4.4.1.5)	fig|6666666.1083231.peg.2245
Enterobacteriaceae_bin136	Stress Response	Oxidative stress	Glutathione: Non-redox reactions	Glutathione S-transferase (EC 2.5.1.18)	fig|6666666.1083231.peg.460, fig|6666666.1083231.peg.1917, fig|6666666.1083231.peg.2227
Enterobacteriaceae_bin136	Stress Response	Oxidative stress	Glutathione: Non-redox reactions	FIG005121: SAM-dependent methyltransferase (EC 2.1.1.-)	fig|6666666.1083231.peg.4180
Enterobacteriaceae_bin136	Stress Response	Oxidative stress	Glutathione: Non-redox reactions	Uncharacterized GST-like protein yncG	fig|6666666.1083231.peg.2130
Enterobacteriaceae_bin136	Stress Response	Oxidative stress	Glutathione: Non-redox reactions	Probable glutathione S-transferase (EC 2.5.1.18), YfcF homolog	fig|6666666.1083231.peg.2839
Enterobacteriaceae_bin136	Stress Response	Oxidative stress	Glutathione: Non-redox reactions	Uncharacterized glutathione S-transferase-like protein	fig|6666666.1083231.peg.1443
Enterobacteriaceae_bin136	Stress Response	Oxidative stress	Glutathione: Non-redox reactions	Hydroxyacylglutathione hydrolase (EC 3.1.2.6)	fig|6666666.1083231.peg.4181
Enterobacteriaceae_bin136	Stress Response	Oxidative stress	Glutathionylspermidine and Trypanothione	Glutathionylspermidine amidohydrolase (EC 3.5.1.78)	fig|6666666.1083231.peg.811
Enterobacteriaceae_bin136	Stress Response	Oxidative stress	Glutathionylspermidine and Trypanothione	Glutathionylspermidine synthase (EC 6.3.1.8)	fig|6666666.1083231.peg.811
Enterobacteriaceae_bin136	Stress Response	Periplasmic Stress	Periplasmic Stress Response	Outer membrane protein H precursor	fig|6666666.1083231.peg.1040
Enterobacteriaceae_bin136	Stress Response	Periplasmic Stress	Periplasmic Stress Response	Sigma factor RpoE negative regulatory protein RseA	fig|6666666.1083231.peg.4774
Enterobacteriaceae_bin136	Stress Response	Periplasmic Stress	Periplasmic Stress Response	Sigma factor RpoE negative regulatory protein RseB precursor	fig|6666666.1083231.peg.4773
Enterobacteriaceae_bin136	Stress Response	Periplasmic Stress	Periplasmic Stress Response	Intramembrane protease RasP/YluC, implicated in cell division based on FtsL cleavage	fig|6666666.1083231.peg.1038
Enterobacteriaceae_bin136	Stress Response	Periplasmic Stress	Periplasmic Stress Response	HtrA protease/chaperone protein	fig|6666666.1083231.peg.1025
Enterobacteriaceae_bin136	Amino Acids and Derivatives	Lysine, threonine, methionine, and cysteine	Lysine Biosynthesis DAP Pathway, GJO scratch	N-succinyl-L,L-diaminopimelate aminotransferase (EC 2.6.1.17)	fig|6666666.1083231.peg.147
Enterobacteriaceae_bin136	Amino Acids and Derivatives	Lysine, threonine, methionine, and cysteine	Lysine Biosynthesis DAP Pathway, GJO scratch	4-hydroxy-tetrahydrodipicolinate synthase (EC 4.3.3.7)	fig|6666666.1083231.peg.4660
Enterobacteriaceae_bin136	Amino Acids and Derivatives	Lysine, threonine, methionine, and cysteine	Lysine Biosynthesis DAP Pathway, GJO scratch	Diaminopimelate decarboxylase (EC 4.1.1.20)	fig|6666666.1083231.peg.2500
Enterobacteriaceae_bin136	Amino Acids and Derivatives	Lysine, threonine, methionine, and cysteine	Lysine Biosynthesis DAP Pathway, GJO scratch	N-succinyl-L,L-diaminopimelate desuccinylase (EC 3.5.1.18)	fig|6666666.1083231.peg.4653
Enterobacteriaceae_bin136	Amino Acids and Derivatives	Lysine, threonine, methionine, and cysteine	Lysine Biosynthesis DAP Pathway, GJO scratch	4-hydroxy-tetrahydrodipicolinate reductase (EC 1.17.1.8)	fig|6666666.1083231.peg.897
Enterobacteriaceae_bin136	Amino Acids and Derivatives	Lysine, threonine, methionine, and cysteine	Lysine Biosynthesis DAP Pathway, GJO scratch	2,3,4,5-tetrahydropyridine-2,6-dicarboxylate N-succinyltransferase (EC 2.3.1.117)	fig|6666666.1083231.peg.1028
Enterobacteriaceae_bin136	Amino Acids and Derivatives	Lysine, threonine, methionine, and cysteine	Lysine Biosynthesis DAP Pathway, GJO scratch	Aspartokinase (EC 2.7.2.4)	fig|6666666.1083231.peg.877, fig|6666666.1083231.peg.1883, fig|6666666.1083231.peg.4042
Enterobacteriaceae_bin136	Amino Acids and Derivatives	Lysine, threonine, methionine, and cysteine	Lysine Biosynthesis DAP Pathway, GJO scratch	Aspartate-semialdehyde dehydrogenase (EC 1.2.1.11)	fig|6666666.1083231.peg.3762
Enterobacteriaceae_bin136	Amino Acids and Derivatives	Lysine, threonine, methionine, and cysteine	Lysine Biosynthesis DAP Pathway, GJO scratch	Diaminopimelate epimerase (EC 5.1.1.7)	fig|6666666.1083231.peg.263
Enterobacteriaceae_bin136	Amino Acids and Derivatives	Lysine, threonine, methionine, and cysteine	Threonine degradation	Monoamine oxidase (1.4.3.4)	fig|6666666.1083231.peg.1667
Enterobacteriaceae_bin136	Amino Acids and Derivatives	Lysine, threonine, methionine, and cysteine	Threonine degradation	L-threonine 3-dehydrogenase (EC 1.1.1.103)	fig|6666666.1083231.peg.4082
Enterobacteriaceae_bin136	Amino Acids and Derivatives	Lysine, threonine, methionine, and cysteine	Threonine and Homoserine Biosynthesis	Homoserine kinase (EC 2.7.1.39)	fig|6666666.1083231.peg.878
Enterobacteriaceae_bin136	Amino Acids and Derivatives	Lysine, threonine, methionine, and cysteine	Threonine and Homoserine Biosynthesis	Aspartokinase (EC 2.7.2.4)	fig|6666666.1083231.peg.877, fig|6666666.1083231.peg.1883, fig|6666666.1083231.peg.4042
Enterobacteriaceae_bin136	Amino Acids and Derivatives	Lysine, threonine, methionine, and cysteine	Threonine and Homoserine Biosynthesis	Aspartate-semialdehyde dehydrogenase (EC 1.2.1.11)	fig|6666666.1083231.peg.3762
Enterobacteriaceae_bin136	Amino Acids and Derivatives	Lysine, threonine, methionine, and cysteine	Threonine and Homoserine Biosynthesis	Threonine synthase (EC 4.2.3.1)	fig|6666666.1083231.peg.879
Enterobacteriaceae_bin136	Amino Acids and Derivatives	Lysine, threonine, methionine, and cysteine	Threonine and Homoserine Biosynthesis	Aspartate aminotransferase (EC 2.6.1.1)	fig|6666666.1083231.peg.335, fig|6666666.1083231.peg.1342, fig|6666666.1083231.peg.1537
Enterobacteriaceae_bin136	Amino Acids and Derivatives	Lysine, threonine, methionine, and cysteine	Threonine and Homoserine Biosynthesis	Homoserine dehydrogenase (EC 1.1.1.3)	fig|6666666.1083231.peg.877, fig|6666666.1083231.peg.4042
Enterobacteriaceae_bin136	Amino Acids and Derivatives	Lysine, threonine, methionine, and cysteine	Methionine Degradation	Adenosylhomocysteinase (EC 3.3.1.1)	fig|6666666.1083231.peg.2545
Enterobacteriaceae_bin136	Amino Acids and Derivatives	Lysine, threonine, methionine, and cysteine	Methionine Degradation	S-adenosylmethionine synthetase (EC 2.5.1.6)	fig|6666666.1083231.peg.546
Enterobacteriaceae_bin136	Amino Acids and Derivatives	Lysine, threonine, methionine, and cysteine	Methionine Degradation	Methionine ABC transporter substrate-binding protein	fig|6666666.1083231.peg.1060, fig|6666666.1083231.peg.1916
Enterobacteriaceae_bin136	Amino Acids and Derivatives	Lysine, threonine, methionine, and cysteine	Methionine Degradation	S-adenosylhomocysteine nucleosidase (EC 3.2.2.9)	fig|6666666.1083231.peg.1023
Enterobacteriaceae_bin136	Amino Acids and Derivatives	Lysine, threonine, methionine, and cysteine	Methionine Degradation	Methionine ABC transporter ATP-binding protein	fig|6666666.1083231.peg.1062
Enterobacteriaceae_bin136	Amino Acids and Derivatives	Lysine, threonine, methionine, and cysteine	Methionine Degradation	S-ribosylhomocysteine lyase (EC 4.4.1.21)	fig|6666666.1083231.peg.2411
Enterobacteriaceae_bin136	Amino Acids and Derivatives	Lysine, threonine, methionine, and cysteine	Methionine Degradation	Methionine ABC transporter permease protein	fig|6666666.1083231.peg.1061
Enterobacteriaceae_bin136	Amino Acids and Derivatives	Lysine, threonine, methionine, and cysteine	Methionine Degradation	Pyruvate dehydrogenase E1 component (EC 1.2.4.1)	fig|6666666.1083231.peg.984
Enterobacteriaceae_bin136	Amino Acids and Derivatives	Lysine, threonine, methionine, and cysteine	Methionine Biosynthesis	Homoserine kinase (EC 2.7.1.39)	fig|6666666.1083231.peg.878
Enterobacteriaceae_bin136	Amino Acids and Derivatives	Lysine, threonine, methionine, and cysteine	Methionine Biosynthesis	S-ribosylhomocysteine lyase (EC 4.4.1.21)	fig|6666666.1083231.peg.2411
Enterobacteriaceae_bin136	Amino Acids and Derivatives	Lysine, threonine, methionine, and cysteine	Methionine Biosynthesis	Cystathionine gamma-synthase (EC 2.5.1.48)	fig|6666666.1083231.peg.4043
Enterobacteriaceae_bin136	Amino Acids and Derivatives	Lysine, threonine, methionine, and cysteine	Methionine Biosynthesis	5,10-methylenetetrahydrofolate reductase (EC 1.5.1.20)	fig|6666666.1083231.peg.4041
Enterobacteriaceae_bin136	Amino Acids and Derivatives	Lysine, threonine, methionine, and cysteine	Methionine Biosynthesis	Transcriptional activator MetR	fig|6666666.1083231.peg.279, fig|6666666.1083231.peg.1269
Enterobacteriaceae_bin136	Amino Acids and Derivatives	Lysine, threonine, methionine, and cysteine	Methionine Biosynthesis	Methionine ABC transporter substrate-binding protein	fig|6666666.1083231.peg.1060, fig|6666666.1083231.peg.1916
Enterobacteriaceae_bin136	Amino Acids and Derivatives	Lysine, threonine, methionine, and cysteine	Methionine Biosynthesis	Cystathionine beta-lyase (EC 4.4.1.8)	fig|6666666.1083231.peg.1268, fig|6666666.1083231.peg.1925
Enterobacteriaceae_bin136	Amino Acids and Derivatives	Lysine, threonine, methionine, and cysteine	Methionine Biosynthesis	Methionine ABC transporter ATP-binding protein	fig|6666666.1083231.peg.1062
Enterobacteriaceae_bin136	Amino Acids and Derivatives	Lysine, threonine, methionine, and cysteine	Methionine Biosynthesis	5-methyltetrahydrofolate--homocysteine methyltransferase (EC 2.1.1.13)	fig|6666666.1083231.peg.1874
Enterobacteriaceae_bin136	Amino Acids and Derivatives	Lysine, threonine, methionine, and cysteine	Methionine Biosynthesis	Homoserine O-succinyltransferase (EC 2.3.1.46)	fig|6666666.1083231.peg.1869
Enterobacteriaceae_bin136	Amino Acids and Derivatives	Lysine, threonine, methionine, and cysteine	Methionine Biosynthesis	Methionine repressor MetJ	fig|6666666.1083231.peg.4044
Enterobacteriaceae_bin136	Amino Acids and Derivatives	Lysine, threonine, methionine, and cysteine	Methionine Biosynthesis	Serine acetyltransferase (EC 2.3.1.30)	fig|6666666.1083231.peg.4072
Enterobacteriaceae_bin136	Amino Acids and Derivatives	Lysine, threonine, methionine, and cysteine	Methionine Biosynthesis	Cystathionine beta-lyase, type II (EC 4.4.1.8)	fig|6666666.1083231.peg.2636
Enterobacteriaceae_bin136	Amino Acids and Derivatives	Lysine, threonine, methionine, and cysteine	Methionine Biosynthesis	Methionine ABC transporter permease protein	fig|6666666.1083231.peg.1061
Enterobacteriaceae_bin136	Amino Acids and Derivatives	Lysine, threonine, methionine, and cysteine	Methionine Biosynthesis	Homocysteine S-methyltransferase (EC 2.1.1.10)	fig|6666666.1083231.peg.1629
Enterobacteriaceae_bin136	Amino Acids and Derivatives	Lysine, threonine, methionine, and cysteine	Methionine Biosynthesis	S-adenosylmethionine synthetase (EC 2.5.1.6)	fig|6666666.1083231.peg.546
Enterobacteriaceae_bin136	Amino Acids and Derivatives	Lysine, threonine, methionine, and cysteine	Methionine Biosynthesis	5-methyltetrahydropteroyltriglutamate--homocysteine methyltransferase (EC 2.1.1.14)	fig|6666666.1083231.peg.280
Enterobacteriaceae_bin136	Amino Acids and Derivatives	Lysine, threonine, methionine, and cysteine	Methionine Biosynthesis	S-adenosylhomocysteine nucleosidase (EC 3.2.2.9)	fig|6666666.1083231.peg.1023
Enterobacteriaceae_bin136	Amino Acids and Derivatives	Lysine, threonine, methionine, and cysteine	Methionine Biosynthesis	Adenosylhomocysteinase (EC 3.3.1.1)	fig|6666666.1083231.peg.2545
Enterobacteriaceae_bin136	Amino Acids and Derivatives	Lysine, threonine, methionine, and cysteine	Methionine Biosynthesis	Homoserine dehydrogenase (EC 1.1.1.3)	fig|6666666.1083231.peg.877, fig|6666666.1083231.peg.4042
Enterobacteriaceae_bin136	Amino Acids and Derivatives	Lysine, threonine, methionine, and cysteine	Cysteine Biosynthesis	Phosphoadenylyl-sulfate reductase [thioredoxin] (EC 1.8.4.8)	fig|6666666.1083231.peg.2437
Enterobacteriaceae_bin136	Amino Acids and Derivatives	Lysine, threonine, methionine, and cysteine	Cysteine Biosynthesis	Sulfate transport system permease protein CysW	fig|6666666.1083231.peg.4625
Enterobacteriaceae_bin136	Amino Acids and Derivatives	Lysine, threonine, methionine, and cysteine	Cysteine Biosynthesis	Sulfate and thiosulfate binding protein CysP	fig|6666666.1083231.peg.4627
Enterobacteriaceae_bin136	Amino Acids and Derivatives	Lysine, threonine, methionine, and cysteine	Cysteine Biosynthesis	Cys regulon transcriptional activator CysB	fig|6666666.1083231.peg.3889
Enterobacteriaceae_bin136	Amino Acids and Derivatives	Lysine, threonine, methionine, and cysteine	Cysteine Biosynthesis	Sulfate and thiosulfate import ATP-binding protein CysA (EC 3.6.3.25)	fig|6666666.1083231.peg.4624
Enterobacteriaceae_bin136	Amino Acids and Derivatives	Lysine, threonine, methionine, and cysteine	Cysteine Biosynthesis	Sulfite reductase [NADPH] hemoprotein beta-component (EC 1.8.1.2)	fig|6666666.1083231.peg.2438
Enterobacteriaceae_bin136	Amino Acids and Derivatives	Lysine, threonine, methionine, and cysteine	Cysteine Biosynthesis	Sulfate transporter, CysZ-type	fig|6666666.1083231.peg.1318
Enterobacteriaceae_bin136	Amino Acids and Derivatives	Lysine, threonine, methionine, and cysteine	Cysteine Biosynthesis	Sulfite reductase [NADPH] flavoprotein alpha-component (EC 1.8.1.2)	fig|6666666.1083231.peg.2439
Enterobacteriaceae_bin136	Amino Acids and Derivatives	Lysine, threonine, methionine, and cysteine	Cysteine Biosynthesis	Serine acetyltransferase (EC 2.3.1.30)	fig|6666666.1083231.peg.4072
Enterobacteriaceae_bin136	Amino Acids and Derivatives	Lysine, threonine, methionine, and cysteine	Cysteine Biosynthesis	Sulfate adenylyltransferase subunit 2 (EC 2.7.7.4)	fig|6666666.1083231.peg.2435
Enterobacteriaceae_bin136	Amino Acids and Derivatives	Lysine, threonine, methionine, and cysteine	Cysteine Biosynthesis	Sulfate permease	fig|6666666.1083231.peg.2760
Enterobacteriaceae_bin136	Amino Acids and Derivatives	Lysine, threonine, methionine, and cysteine	Cysteine Biosynthesis	Adenylylsulfate kinase (EC 2.7.1.25)	fig|6666666.1083231.peg.2433
Enterobacteriaceae_bin136	Amino Acids and Derivatives	Lysine, threonine, methionine, and cysteine	Cysteine Biosynthesis	Sulfate transport system permease protein CysT	fig|6666666.1083231.peg.4626
Enterobacteriaceae_bin136	Amino Acids and Derivatives	Lysine, threonine, methionine, and cysteine	Cysteine Biosynthesis	Sulfate adenylyltransferase subunit 1 (EC 2.7.7.4)	fig|6666666.1083231.peg.2434
Enterobacteriaceae_bin136	Amino Acids and Derivatives	Lysine, threonine, methionine, and cysteine	Cysteine Biosynthesis	Cysteine synthase B (EC 2.5.1.47)	fig|6666666.1083231.peg.4623
Enterobacteriaceae_bin136	Amino Acids and Derivatives	Lysine, threonine, methionine, and cysteine	Lysine Biosynthesis DAP Pathway	2,3,4,5-tetrahydropyridine-2,6-dicarboxylate N-succinyltransferase (EC 2.3.1.117)	fig|6666666.1083231.peg.1028
Enterobacteriaceae_bin136	Amino Acids and Derivatives	Lysine, threonine, methionine, and cysteine	Lysine Biosynthesis DAP Pathway	Aspartate-semialdehyde dehydrogenase (EC 1.2.1.11)	fig|6666666.1083231.peg.3762
Enterobacteriaceae_bin136	Amino Acids and Derivatives	Lysine, threonine, methionine, and cysteine	Lysine Biosynthesis DAP Pathway	Diaminopimelate epimerase (EC 5.1.1.7)	fig|6666666.1083231.peg.263
Enterobacteriaceae_bin136	Amino Acids and Derivatives	Lysine, threonine, methionine, and cysteine	Lysine Biosynthesis DAP Pathway	Aspartokinase (EC 2.7.2.4)	fig|6666666.1083231.peg.877, fig|6666666.1083231.peg.1883, fig|6666666.1083231.peg.4042
Enterobacteriaceae_bin136	Amino Acids and Derivatives	Lysine, threonine, methionine, and cysteine	Lysine Biosynthesis DAP Pathway	Diaminopimelate decarboxylase (EC 4.1.1.20)	fig|6666666.1083231.peg.2500
Enterobacteriaceae_bin136	Amino Acids and Derivatives	Lysine, threonine, methionine, and cysteine	Lysine Biosynthesis DAP Pathway	N-succinyl-L,L-diaminopimelate aminotransferase (EC 2.6.1.17)	fig|6666666.1083231.peg.147
Enterobacteriaceae_bin136	Amino Acids and Derivatives	Lysine, threonine, methionine, and cysteine	Lysine Biosynthesis DAP Pathway	4-hydroxy-tetrahydrodipicolinate synthase (EC 4.3.3.7)	fig|6666666.1083231.peg.4660
Enterobacteriaceae_bin136	Amino Acids and Derivatives	Lysine, threonine, methionine, and cysteine	Lysine Biosynthesis DAP Pathway	4-hydroxy-tetrahydrodipicolinate reductase (EC 1.17.1.8)	fig|6666666.1083231.peg.897
Enterobacteriaceae_bin136	Amino Acids and Derivatives	Lysine, threonine, methionine, and cysteine	Lysine Biosynthesis DAP Pathway	N-succinyl-L,L-diaminopimelate desuccinylase (EC 3.5.1.18)	fig|6666666.1083231.peg.4653
Enterobacteriaceae_bin136	Amino Acids and Derivatives	Lysine, threonine, methionine, and cysteine	S-methylmethionine	S-methylmethionine permease	fig|6666666.1083231.peg.1630, fig|6666666.1083231.peg.1633
Enterobacteriaceae_bin136	Amino Acids and Derivatives	Lysine, threonine, methionine, and cysteine	S-methylmethionine	Homocysteine S-methyltransferase (EC 2.1.1.10)	fig|6666666.1083231.peg.1629
Enterobacteriaceae_bin136	Amino Acids and Derivatives	Arginine; urea cycle, polyamines	Arginine Deiminase Pathway	Carbamate kinase (EC 2.7.2.2)	fig|6666666.1083231.peg.589
Enterobacteriaceae_bin136	Amino Acids and Derivatives	Arginine; urea cycle, polyamines	Arginine Deiminase Pathway	Arginine/ornithine antiporter ArcD	fig|6666666.1083231.peg.66
Enterobacteriaceae_bin136	Amino Acids and Derivatives	Arginine; urea cycle, polyamines	Arginine Deiminase Pathway	Ornithine carbamoyltransferase (EC 2.1.3.3)	fig|6666666.1083231.peg.2010
Enterobacteriaceae_bin136	Amino Acids and Derivatives	Arginine; urea cycle, polyamines	Polyamine Metabolism	Spermidine N1-acetyltransferase (EC 2.3.1.57)	fig|6666666.1083231.peg.4356
Enterobacteriaceae_bin136	Amino Acids and Derivatives	Arginine; urea cycle, polyamines	Polyamine Metabolism	Putrescine ABC transporter putrescine-binding protein PotF (TC 3.A.1.11.2)	fig|6666666.1083231.peg.1459
Enterobacteriaceae_bin136	Amino Acids and Derivatives	Arginine; urea cycle, polyamines	Polyamine Metabolism	5'-methylthioadenosine nucleosidase (EC 3.2.2.16)	fig|6666666.1083231.peg.1023
Enterobacteriaceae_bin136	Amino Acids and Derivatives	Arginine; urea cycle, polyamines	Polyamine Metabolism	Putrescine transport system permease protein PotH (TC 3.A.1.11.2)	fig|6666666.1083231.peg.1461
Enterobacteriaceae_bin136	Amino Acids and Derivatives	Arginine; urea cycle, polyamines	Polyamine Metabolism	Ornithine decarboxylase (EC 4.1.1.17)	fig|6666666.1083231.peg.761
Enterobacteriaceae_bin136	Amino Acids and Derivatives	Arginine; urea cycle, polyamines	Polyamine Metabolism	Agmatinase (EC 3.5.3.11)	fig|6666666.1083231.peg.550
Enterobacteriaceae_bin136	Amino Acids and Derivatives	Arginine; urea cycle, polyamines	Polyamine Metabolism	Biosynthetic arginine decarboxylase (EC 4.1.1.19)	fig|6666666.1083231.peg.549
Enterobacteriaceae_bin136	Amino Acids and Derivatives	Arginine; urea cycle, polyamines	Polyamine Metabolism	Putrescine transport ATP-binding protein PotG (TC 3.A.1.11.2)	fig|6666666.1083231.peg.1460
Enterobacteriaceae_bin136	Amino Acids and Derivatives	Arginine; urea cycle, polyamines	Polyamine Metabolism	Predicted chaperone lipoprotein YacC, potentially involved in protein secretion	fig|6666666.1083231.peg.995
Enterobacteriaceae_bin136	Amino Acids and Derivatives	Arginine; urea cycle, polyamines	Polyamine Metabolism	Spermidine synthase (EC 2.5.1.16)	fig|6666666.1083231.peg.994
Enterobacteriaceae_bin136	Amino Acids and Derivatives	Arginine; urea cycle, polyamines	Polyamine Metabolism	Arginine/ornithine antiporter ArcD	fig|6666666.1083231.peg.66
Enterobacteriaceae_bin136	Amino Acids and Derivatives	Arginine; urea cycle, polyamines	Polyamine Metabolism	Carbamate kinase (EC 2.7.2.2)	fig|6666666.1083231.peg.589
Enterobacteriaceae_bin136	Amino Acids and Derivatives	Arginine; urea cycle, polyamines	Polyamine Metabolism	Putrescine transport system permease protein PotI (TC 3.A.1.11.2)	fig|6666666.1083231.peg.1462
Enterobacteriaceae_bin136	Amino Acids and Derivatives	Arginine; urea cycle, polyamines	Polyamine Metabolism	S-adenosylmethionine decarboxylase proenzyme (EC 4.1.1.50), prokaryotic class 1A	fig|6666666.1083231.peg.993
Enterobacteriaceae_bin136	Amino Acids and Derivatives	Arginine; urea cycle, polyamines	Urea decomposition	Urea carboxylase (EC 6.3.4.6)	fig|6666666.1083231.peg.2319
Enterobacteriaceae_bin136	Amino Acids and Derivatives	Arginine; urea cycle, polyamines	Urea decomposition	Urea ABC transporter, permease protein UrtB	fig|6666666.1083231.peg.2322
Enterobacteriaceae_bin136	Amino Acids and Derivatives	Arginine; urea cycle, polyamines	Urea decomposition	Allophanate hydrolase (EC 3.5.1.54)	fig|6666666.1083231.peg.2318
Enterobacteriaceae_bin136	Amino Acids and Derivatives	Arginine; urea cycle, polyamines	Urea decomposition	Urea ABC transporter, permease protein UrtC	fig|6666666.1083231.peg.2323
Enterobacteriaceae_bin136	Amino Acids and Derivatives	Arginine; urea cycle, polyamines	Urea decomposition	Urea ABC transporter, ATPase protein UrtE	fig|6666666.1083231.peg.2325
Enterobacteriaceae_bin136	Amino Acids and Derivatives	Arginine; urea cycle, polyamines	Urea decomposition	Urea ABC transporter, ATPase protein UrtD	fig|6666666.1083231.peg.2324
Enterobacteriaceae_bin136	Amino Acids and Derivatives	Arginine; urea cycle, polyamines	Arginine and Ornithine Degradation	Carbamate kinase (EC 2.7.2.2)	fig|6666666.1083231.peg.589
Enterobacteriaceae_bin136	Amino Acids and Derivatives	Arginine; urea cycle, polyamines	Arginine and Ornithine Degradation	Arginine/ornithine antiporter ArcD	fig|6666666.1083231.peg.66
Enterobacteriaceae_bin136	Amino Acids and Derivatives	Arginine; urea cycle, polyamines	Arginine and Ornithine Degradation	Succinylarginine dihydrolase (EC 3.5.3.23)	fig|6666666.1083231.peg.4291
Enterobacteriaceae_bin136	Amino Acids and Derivatives	Arginine; urea cycle, polyamines	Arginine and Ornithine Degradation	Succinylornithine transaminase (EC 2.6.1.81)	fig|6666666.1083231.peg.4294
Enterobacteriaceae_bin136	Amino Acids and Derivatives	Arginine; urea cycle, polyamines	Arginine and Ornithine Degradation	Succinylglutamate desuccinylase (EC 3.5.1.96)	fig|6666666.1083231.peg.4290
Enterobacteriaceae_bin136	Amino Acids and Derivatives	Arginine; urea cycle, polyamines	Arginine and Ornithine Degradation	Arginine ABC transporter, ATP-binding protein ArtP	fig|6666666.1083231.peg.1470
Enterobacteriaceae_bin136	Amino Acids and Derivatives	Arginine; urea cycle, polyamines	Arginine and Ornithine Degradation	NADP-specific glutamate dehydrogenase (EC 1.4.1.4)	fig|6666666.1083231.peg.4299
Enterobacteriaceae_bin136	Amino Acids and Derivatives	Arginine; urea cycle, polyamines	Arginine and Ornithine Degradation	Ornithine carbamoyltransferase (EC 2.1.3.3)	fig|6666666.1083231.peg.2010
Enterobacteriaceae_bin136	Amino Acids and Derivatives	Arginine; urea cycle, polyamines	Arginine and Ornithine Degradation	Histidine ABC transporter, permease protein HisQ (TC 3.A.1.3.1)	fig|6666666.1083231.peg.2844
Enterobacteriaceae_bin136	Amino Acids and Derivatives	Arginine; urea cycle, polyamines	Arginine and Ornithine Degradation	Succinylglutamic semialdehyde dehydrogenase (EC 1.2.1.71)	fig|6666666.1083231.peg.4292
Enterobacteriaceae_bin136	Amino Acids and Derivatives	Arginine; urea cycle, polyamines	Arginine and Ornithine Degradation	Histidine ABC transporter, permease protein HisM (TC 3.A.1.3.1)	fig|6666666.1083231.peg.2843
Enterobacteriaceae_bin136	Amino Acids and Derivatives	Arginine; urea cycle, polyamines	Arginine and Ornithine Degradation	Arginine ABC transporter, permease protein ArtM	fig|6666666.1083231.peg.1467
Enterobacteriaceae_bin136	Amino Acids and Derivatives	Arginine; urea cycle, polyamines	Arginine and Ornithine Degradation	Histidine ABC transporter, ATP-binding protein HisP (TC 3.A.1.3.1)	fig|6666666.1083231.peg.2842
Enterobacteriaceae_bin136	Amino Acids and Derivatives	Arginine; urea cycle, polyamines	Arginine and Ornithine Degradation	Biosynthetic arginine decarboxylase (EC 4.1.1.19)	fig|6666666.1083231.peg.549
Enterobacteriaceae_bin136	Amino Acids and Derivatives	Arginine; urea cycle, polyamines	Arginine and Ornithine Degradation	Ornithine decarboxylase (EC 4.1.1.17)	fig|6666666.1083231.peg.761
Enterobacteriaceae_bin136	Amino Acids and Derivatives	Arginine; urea cycle, polyamines	Arginine and Ornithine Degradation	Agmatinase (EC 3.5.3.11)	fig|6666666.1083231.peg.550
Enterobacteriaceae_bin136	Amino Acids and Derivatives	Arginine; urea cycle, polyamines	Arginine and Ornithine Degradation	Arginine N-succinyltransferase (EC 2.3.1.109)	fig|6666666.1083231.peg.4293
Enterobacteriaceae_bin136	Amino Acids and Derivatives	Arginine; urea cycle, polyamines	Arginine and Ornithine Degradation	Arginine ABC transporter, permease protein ArtQ	fig|6666666.1083231.peg.1468
Enterobacteriaceae_bin136	Amino Acids and Derivatives	Arginine; urea cycle, polyamines	Urea carboxylase and Allophanate hydrolase cluster	Allophanate hydrolase (EC 3.5.1.54)	fig|6666666.1083231.peg.2318
Enterobacteriaceae_bin136	Amino Acids and Derivatives	Arginine; urea cycle, polyamines	Urea carboxylase and Allophanate hydrolase cluster	Allophanate hydrolase 2 subunit 1 (EC 3.5.1.54)	fig|6666666.1083231.peg.1858
Enterobacteriaceae_bin136	Amino Acids and Derivatives	Arginine; urea cycle, polyamines	Urea carboxylase and Allophanate hydrolase cluster	Allophanate hydrolase 2 subunit 2 (EC 3.5.1.54)	fig|6666666.1083231.peg.1859
Enterobacteriaceae_bin136	Amino Acids and Derivatives	Arginine; urea cycle, polyamines	Urea carboxylase and Allophanate hydrolase cluster	Urea carboxylase (EC 6.3.4.6)	fig|6666666.1083231.peg.2319
Enterobacteriaceae_bin136	Amino Acids and Derivatives	Branched-chain amino acids	Branched-Chain Amino Acid Biosynthesis	Acetolactate synthase small subunit (EC 2.2.1.6)	fig|6666666.1083231.peg.227, fig|6666666.1083231.peg.948
Enterobacteriaceae_bin136	Amino Acids and Derivatives	Branched-chain amino acids	Branched-Chain Amino Acid Biosynthesis	Valine--pyruvate aminotransferase (EC 2.6.1.66)	fig|6666666.1083231.peg.1359
Enterobacteriaceae_bin136	Amino Acids and Derivatives	Branched-chain amino acids	Branched-Chain Amino Acid Biosynthesis	3-isopropylmalate dehydratase small subunit (EC 4.2.1.33)	fig|6666666.1083231.peg.941, fig|6666666.1083231.peg.2566
Enterobacteriaceae_bin136	Amino Acids and Derivatives	Branched-chain amino acids	Branched-Chain Amino Acid Biosynthesis	2-isopropylmalate synthase (EC 2.3.3.13)	fig|6666666.1083231.peg.944
Enterobacteriaceae_bin136	Amino Acids and Derivatives	Branched-chain amino acids	Branched-Chain Amino Acid Biosynthesis	Acetolactate synthase large subunit (EC 2.2.1.6)	fig|6666666.1083231.peg.226, fig|6666666.1083231.peg.947
Enterobacteriaceae_bin136	Amino Acids and Derivatives	Branched-chain amino acids	Branched-Chain Amino Acid Biosynthesis	3-isopropylmalate dehydrogenase (EC 1.1.1.85)	fig|6666666.1083231.peg.943
Enterobacteriaceae_bin136	Amino Acids and Derivatives	Branched-chain amino acids	Branched-Chain Amino Acid Biosynthesis	Leucine-responsive regulatory protein, regulator for leucine (or lrp) regulon and high-affinity branched-chain amino acid transport system	fig|6666666.1083231.peg.1495
Enterobacteriaceae_bin136	Amino Acids and Derivatives	Branched-chain amino acids	Branched-Chain Amino Acid Biosynthesis	3-isopropylmalate dehydratase large subunit (EC 4.2.1.33)	fig|6666666.1083231.peg.942, fig|6666666.1083231.peg.2565
Enterobacteriaceae_bin136	Amino Acids and Derivatives	Branched-chain amino acids	Branched-Chain Amino Acid Biosynthesis	Dihydroxy-acid dehydratase (EC 4.2.1.9)	fig|6666666.1083231.peg.229
Enterobacteriaceae_bin136	Amino Acids and Derivatives	Branched-chain amino acids	Branched-Chain Amino Acid Biosynthesis	Branched-chain amino acid aminotransferase (EC 2.6.1.42)	fig|6666666.1083231.peg.228
Enterobacteriaceae_bin136	Amino Acids and Derivatives	Branched-chain amino acids	Branched-Chain Amino Acid Biosynthesis	Threonine dehydratase biosynthetic (EC 4.3.1.19)	fig|6666666.1083231.peg.230
Enterobacteriaceae_bin136	Amino Acids and Derivatives	Branched-chain amino acids	Leucine Biosynthesis	3-isopropylmalate dehydratase small subunit (EC 4.2.1.33)	fig|6666666.1083231.peg.941, fig|6666666.1083231.peg.2566
Enterobacteriaceae_bin136	Amino Acids and Derivatives	Branched-chain amino acids	Leucine Biosynthesis	3-isopropylmalate dehydratase large subunit (EC 4.2.1.33)	fig|6666666.1083231.peg.942, fig|6666666.1083231.peg.2565
Enterobacteriaceae_bin136	Amino Acids and Derivatives	Branched-chain amino acids	Leucine Biosynthesis	3-isopropylmalate dehydrogenase (EC 1.1.1.85)	fig|6666666.1083231.peg.943
Enterobacteriaceae_bin136	Amino Acids and Derivatives	Branched-chain amino acids	Leucine Biosynthesis	Branched-chain amino acid aminotransferase (EC 2.6.1.42)	fig|6666666.1083231.peg.228
Enterobacteriaceae_bin136	Amino Acids and Derivatives	Branched-chain amino acids	Leucine Biosynthesis	2-isopropylmalate synthase (EC 2.3.3.13)	fig|6666666.1083231.peg.944
Enterobacteriaceae_bin136	Amino Acids and Derivatives	Proline and 4-hydroxyproline	Proline Synthesis	NADP-specific glutamate dehydrogenase (EC 1.4.1.4)	fig|6666666.1083231.peg.4299
Enterobacteriaceae_bin136	Amino Acids and Derivatives	Proline and 4-hydroxyproline	Proline Synthesis	RNA-binding C-terminal domain PUA	fig|6666666.1083231.peg.4148
Enterobacteriaceae_bin136	Amino Acids and Derivatives	Proline and 4-hydroxyproline	Proline Synthesis	Gamma-glutamyl phosphate reductase (EC 1.2.1.41)	fig|6666666.1083231.peg.4147
Enterobacteriaceae_bin136	Amino Acids and Derivatives	Proline and 4-hydroxyproline	Proline Synthesis	Glutamate 5-kinase (EC 2.7.2.11)	fig|6666666.1083231.peg.4148
Enterobacteriaceae_bin136	Amino Acids and Derivatives	Proline and 4-hydroxyproline	Proline Synthesis	Pyrroline-5-carboxylate reductase (EC 1.5.1.2)	fig|6666666.1083231.peg.2392, fig|6666666.1083231.peg.3514
Enterobacteriaceae_bin136	Amino Acids and Derivatives	Aromatic amino acids and derivatives	Aromatic amino acid degradation	Homoprotocatechuate degradative operon repressor	fig|6666666.1083231.peg.2313
Enterobacteriaceae_bin136	Amino Acids and Derivatives	Aromatic amino acids and derivatives	Aromatic amino acid degradation	5-carboxymethyl-2-hydroxymuconate semialdehyde dehydrogenase (EC 1.2.1.60)	fig|6666666.1083231.peg.3284
Enterobacteriaceae_bin136	Amino Acids and Derivatives	Aromatic amino acids and derivatives	Aromatic amino acid degradation	2-oxo-hepta-3-ene-1,7-dioic acid hydratase (EC 4.2.-.-)	fig|6666666.1083231.peg.3281
Enterobacteriaceae_bin136	Amino Acids and Derivatives	Aromatic amino acids and derivatives	Aromatic amino acid degradation	2-hydroxyhepta-2,4-diene-1,7-dioate isomerase (EC 5.3.3.-)	fig|6666666.1083231.peg.3285
Enterobacteriaceae_bin136	Amino Acids and Derivatives	Aromatic amino acids and derivatives	Aromatic amino acid degradation	Aromatic amino acid transport protein AroP	fig|6666666.1083231.peg.981
Enterobacteriaceae_bin136	Amino Acids and Derivatives	Aromatic amino acids and derivatives	Aromatic amino acid degradation	5-carboxymethyl-2-hydroxymuconate delta-isomerase (EC 5.3.3.10)	fig|6666666.1083231.peg.3282
Enterobacteriaceae_bin136	Amino Acids and Derivatives	Aromatic amino acids and derivatives	Aromatic amino acid degradation	3,4-dihydroxyphenylacetate 2,3-dioxygenase (EC 1.13.11.15)	fig|6666666.1083231.peg.3283
Enterobacteriaceae_bin136	Amino Acids and Derivatives	Aromatic amino acids and derivatives	Common Pathway For Synthesis of Aromatic Compounds (DAHP synthase to chorismate)	Shikimate kinase I (EC 2.7.1.71)	fig|6666666.1083231.peg.167
Enterobacteriaceae_bin136	Amino Acids and Derivatives	Aromatic amino acids and derivatives	Common Pathway For Synthesis of Aromatic Compounds (DAHP synthase to chorismate)	Transcriptional repressor protein TyrR	fig|6666666.1083231.peg.3921
Enterobacteriaceae_bin136	Amino Acids and Derivatives	Aromatic amino acids and derivatives	Common Pathway For Synthesis of Aromatic Compounds (DAHP synthase to chorismate)	Chorismate synthase (EC 4.2.3.5)	fig|6666666.1083231.peg.2871
Enterobacteriaceae_bin136	Amino Acids and Derivatives	Aromatic amino acids and derivatives	Common Pathway For Synthesis of Aromatic Compounds (DAHP synthase to chorismate)	Transcriptional repressor protein TrpR	fig|6666666.1083231.peg.868
Enterobacteriaceae_bin136	Amino Acids and Derivatives	Aromatic amino acids and derivatives	Common Pathway For Synthesis of Aromatic Compounds (DAHP synthase to chorismate)	Shikimate kinase III (EC 2.7.1.71)	fig|6666666.1083231.peg.2389
Enterobacteriaceae_bin136	Amino Acids and Derivatives	Aromatic amino acids and derivatives	Common Pathway For Synthesis of Aromatic Compounds (DAHP synthase to chorismate)	Shikimate 5-dehydrogenase I alpha (EC 1.1.1.25)	fig|6666666.1083231.peg.740
Enterobacteriaceae_bin136	Amino Acids and Derivatives	Aromatic amino acids and derivatives	Common Pathway For Synthesis of Aromatic Compounds (DAHP synthase to chorismate)	3-dehydroquinate synthase (EC 4.2.3.4)	fig|6666666.1083231.peg.166
Enterobacteriaceae_bin136	Amino Acids and Derivatives	Aromatic amino acids and derivatives	Common Pathway For Synthesis of Aromatic Compounds (DAHP synthase to chorismate)	2-keto-3-deoxy-D-arabino-heptulosonate-7-phosphate synthase I alpha (EC 2.5.1.54)	fig|6666666.1083231.peg.3095, fig|6666666.1083231.peg.3171, fig|6666666.1083231.peg.3495
Enterobacteriaceae_bin136	Amino Acids and Derivatives	Aromatic amino acids and derivatives	Chorismate: Intermediate for synthesis of Tryptophan, PAPA antibiotics, PABA, 3-hydroxyanthranilate and more.	Para-aminobenzoate synthase, aminase component (EC 2.6.1.85)	fig|6666666.1083231.peg.2705
Enterobacteriaceae_bin136	Amino Acids and Derivatives	Aromatic amino acids and derivatives	Chorismate: Intermediate for synthesis of Tryptophan, PAPA antibiotics, PABA, 3-hydroxyanthranilate and more.	Aminodeoxychorismate lyase (EC 4.1.3.38)	fig|6666666.1083231.peg.4797
Enterobacteriaceae_bin136	Amino Acids and Derivatives	Aromatic amino acids and derivatives	Chorismate: Intermediate for synthesis of Tryptophan, PAPA antibiotics, PABA, 3-hydroxyanthranilate and more.	Isochorismatase (EC 3.3.2.1) of siderophore biosynthesis	fig|6666666.1083231.peg.1816
Enterobacteriaceae_bin136	Amino Acids and Derivatives	Aromatic amino acids and derivatives	Chorismate: Intermediate for synthesis of Tryptophan, PAPA antibiotics, PABA, 3-hydroxyanthranilate and more.	Phosphoribosylanthranilate isomerase (EC 5.3.1.24)	fig|6666666.1083231.peg.3873
Enterobacteriaceae_bin136	Amino Acids and Derivatives	Aromatic amino acids and derivatives	Chorismate: Intermediate for synthesis of Tryptophan, PAPA antibiotics, PABA, 3-hydroxyanthranilate and more.	Isochorismate synthase (EC 5.4.4.2)	fig|6666666.1083231.peg.1818, fig|6666666.1083231.peg.2803
Enterobacteriaceae_bin136	Amino Acids and Derivatives	Aromatic amino acids and derivatives	Chorismate: Intermediate for synthesis of Tryptophan, PAPA antibiotics, PABA, 3-hydroxyanthranilate and more.	Anthranilate synthase, aminase component (EC 4.1.3.27)	fig|6666666.1083231.peg.3876
Enterobacteriaceae_bin136	Amino Acids and Derivatives	Aromatic amino acids and derivatives	Chorismate: Intermediate for synthesis of Tryptophan, PAPA antibiotics, PABA, 3-hydroxyanthranilate and more.	Anthranilate synthase, amidotransferase component (EC 4.1.3.27)	fig|6666666.1083231.peg.3875
Enterobacteriaceae_bin136	Amino Acids and Derivatives	Aromatic amino acids and derivatives	Chorismate: Intermediate for synthesis of Tryptophan, PAPA antibiotics, PABA, 3-hydroxyanthranilate and more.	Tryptophan synthase alpha chain (EC 4.2.1.20)	fig|6666666.1083231.peg.3871
Enterobacteriaceae_bin136	Amino Acids and Derivatives	Aromatic amino acids and derivatives	Chorismate: Intermediate for synthesis of Tryptophan, PAPA antibiotics, PABA, 3-hydroxyanthranilate and more.	Indole-3-glycerol phosphate synthase (EC 4.1.1.48)	fig|6666666.1083231.peg.3873
Enterobacteriaceae_bin136	Amino Acids and Derivatives	Aromatic amino acids and derivatives	Chorismate: Intermediate for synthesis of Tryptophan, PAPA antibiotics, PABA, 3-hydroxyanthranilate and more.	Para-aminobenzoate synthase, amidotransferase component (EC 2.6.1.85)	fig|6666666.1083231.peg.148
Enterobacteriaceae_bin136	Amino Acids and Derivatives	Aromatic amino acids and derivatives	Chorismate: Intermediate for synthesis of Tryptophan, PAPA antibiotics, PABA, 3-hydroxyanthranilate and more.	Anthranilate phosphoribosyltransferase (EC 2.4.2.18)	fig|6666666.1083231.peg.3874, fig|6666666.1083231.peg.3875
Enterobacteriaceae_bin136	Amino Acids and Derivatives	Aromatic amino acids and derivatives	Chorismate: Intermediate for synthesis of Tryptophan, PAPA antibiotics, PABA, 3-hydroxyanthranilate and more.	Phosphoribosylformimino-5-aminoimidazole carboxamide ribotide isomerase (EC 5.3.1.16)	fig|6666666.1083231.peg.4099
Enterobacteriaceae_bin136	Amino Acids and Derivatives	Aromatic amino acids and derivatives	Chorismate: Intermediate for synthesis of Tryptophan, PAPA antibiotics, PABA, 3-hydroxyanthranilate and more.	Tryptophan synthase beta chain (EC 4.2.1.20)	fig|6666666.1083231.peg.3872
Enterobacteriaceae_bin136	Amino Acids and Derivatives	Aromatic amino acids and derivatives	Chorismate: Intermediate for synthesis of Tryptophan, PAPA antibiotics, PABA, 3-hydroxyanthranilate and more.	Isochorismate synthase (EC 5.4.4.2) of siderophore biosynthesis	fig|6666666.1083231.peg.1818
Enterobacteriaceae_bin136	Amino Acids and Derivatives	Aromatic amino acids and derivatives	Tryptophan synthesis	Tryptophan synthase alpha chain (EC 4.2.1.20)	fig|6666666.1083231.peg.3871
Enterobacteriaceae_bin136	Amino Acids and Derivatives	Aromatic amino acids and derivatives	Tryptophan synthesis	Indole-3-glycerol phosphate synthase (EC 4.1.1.48)	fig|6666666.1083231.peg.3873
Enterobacteriaceae_bin136	Amino Acids and Derivatives	Aromatic amino acids and derivatives	Tryptophan synthesis	Para-aminobenzoate synthase, amidotransferase component (EC 2.6.1.85)	fig|6666666.1083231.peg.148
Enterobacteriaceae_bin136	Amino Acids and Derivatives	Aromatic amino acids and derivatives	Tryptophan synthesis	Anthranilate synthase, amidotransferase component (EC 4.1.3.27)	fig|6666666.1083231.peg.3875
Enterobacteriaceae_bin136	Amino Acids and Derivatives	Aromatic amino acids and derivatives	Tryptophan synthesis	Phosphoribosylanthranilate isomerase (EC 5.3.1.24)	fig|6666666.1083231.peg.3873
Enterobacteriaceae_bin136	Amino Acids and Derivatives	Aromatic amino acids and derivatives	Tryptophan synthesis	Anthranilate synthase, aminase component (EC 4.1.3.27)	fig|6666666.1083231.peg.3876
Enterobacteriaceae_bin136	Amino Acids and Derivatives	Aromatic amino acids and derivatives	Tryptophan synthesis	Transcriptional repressor protein TrpR	fig|6666666.1083231.peg.868
Enterobacteriaceae_bin136	Amino Acids and Derivatives	Aromatic amino acids and derivatives	Tryptophan synthesis	Tryptophan synthase beta chain (EC 4.2.1.20)	fig|6666666.1083231.peg.3872
Enterobacteriaceae_bin136	Amino Acids and Derivatives	Aromatic amino acids and derivatives	Tryptophan synthesis	Aminodeoxychorismate lyase (EC 4.1.3.38)	fig|6666666.1083231.peg.4797
Enterobacteriaceae_bin136	Amino Acids and Derivatives	Aromatic amino acids and derivatives	Tryptophan synthesis	Para-aminobenzoate synthase, aminase component (EC 2.6.1.85)	fig|6666666.1083231.peg.2705
Enterobacteriaceae_bin136	Amino Acids and Derivatives	Aromatic amino acids and derivatives	Tryptophan synthesis	Anthranilate phosphoribosyltransferase (EC 2.4.2.18)	fig|6666666.1083231.peg.3874, fig|6666666.1083231.peg.3875
Enterobacteriaceae_bin136	Amino Acids and Derivatives	Aromatic amino acids and derivatives	Phenylalanine and Tyrosine Branches from Chorismate	Biosynthetic Aromatic amino acid aminotransferase alpha (EC 2.6.1.57)	fig|6666666.1083231.peg.475
Enterobacteriaceae_bin136	Amino Acids and Derivatives	Aromatic amino acids and derivatives	Phenylalanine and Tyrosine Branches from Chorismate	Prephenate dehydratase (EC 4.2.1.51)	fig|6666666.1083231.peg.3174
Enterobacteriaceae_bin136	Amino Acids and Derivatives	Aromatic amino acids and derivatives	Phenylalanine and Tyrosine Branches from Chorismate	Transcriptional repressor protein TyrR	fig|6666666.1083231.peg.3921
Enterobacteriaceae_bin136	Amino Acids and Derivatives	Aromatic amino acids and derivatives	Phenylalanine and Tyrosine Branches from Chorismate	Cyclohexadienyl dehydrogenase (EC 1.3.1.12)(EC 1.3.1.43)	fig|6666666.1083231.peg.3172
Enterobacteriaceae_bin136	Amino Acids and Derivatives	Aromatic amino acids and derivatives	Phenylalanine and Tyrosine Branches from Chorismate	Chorismate mutase I (EC 5.4.99.5)	fig|6666666.1083231.peg.3172, fig|6666666.1083231.peg.3174
Enterobacteriaceae_bin136	Amino Acids and Derivatives	Amino Acids and Derivatives - no subcategory	Creatine and Creatinine Degradation	Cytosine deaminase (EC 3.5.4.1)	fig|6666666.1083231.peg.821
Enterobacteriaceae_bin136	Amino Acids and Derivatives	Glutamine, glutamate, aspartate, asparagine; ammonia assimilation	Glutamate dehydrogenases	NADP-specific glutamate dehydrogenase (EC 1.4.1.4)	fig|6666666.1083231.peg.4299
Enterobacteriaceae_bin136	Amino Acids and Derivatives	Glutamine, glutamate, aspartate, asparagine; ammonia assimilation	Glutamine synthetases	Glutamine synthetase type I (EC 6.3.1.2)	fig|6666666.1083231.peg.3602
Enterobacteriaceae_bin136	Amino Acids and Derivatives	Glutamine, glutamate, aspartate, asparagine; ammonia assimilation	Glutamine, Glutamate, Aspartate and Asparagine Biosynthesis	L-asparaginase I, cytoplasmic (EC 3.5.1.1)	fig|6666666.1083231.peg.4304
Enterobacteriaceae_bin136	Amino Acids and Derivatives	Glutamine, glutamate, aspartate, asparagine; ammonia assimilation	Glutamine, Glutamate, Aspartate and Asparagine Biosynthesis	Glutamate synthase [NADPH] small chain (EC 1.4.1.13)	fig|6666666.1083231.peg.2072
Enterobacteriaceae_bin136	Amino Acids and Derivatives	Glutamine, glutamate, aspartate, asparagine; ammonia assimilation	Glutamine, Glutamate, Aspartate and Asparagine Biosynthesis	Aspartate--ammonia ligase (EC 6.3.1.1)	fig|6666666.1083231.peg.4213
Enterobacteriaceae_bin136	Amino Acids and Derivatives	Glutamine, glutamate, aspartate, asparagine; ammonia assimilation	Glutamine, Glutamate, Aspartate and Asparagine Biosynthesis	NADP-specific glutamate dehydrogenase (EC 1.4.1.4)	fig|6666666.1083231.peg.4299
Enterobacteriaceae_bin136	Amino Acids and Derivatives	Glutamine, glutamate, aspartate, asparagine; ammonia assimilation	Glutamine, Glutamate, Aspartate and Asparagine Biosynthesis	Glutamate racemase (EC 5.1.1.3)	fig|6666666.1083231.peg.2620, fig|6666666.1083231.peg.4017
Enterobacteriaceae_bin136	Amino Acids and Derivatives	Glutamine, glutamate, aspartate, asparagine; ammonia assimilation	Glutamine, Glutamate, Aspartate and Asparagine Biosynthesis	Aspartate aminotransferase (EC 2.6.1.1)	fig|6666666.1083231.peg.335, fig|6666666.1083231.peg.1342, fig|6666666.1083231.peg.1537
Enterobacteriaceae_bin136	Amino Acids and Derivatives	Glutamine, glutamate, aspartate, asparagine; ammonia assimilation	Glutamine, Glutamate, Aspartate and Asparagine Biosynthesis	Aspartate racemase (EC 5.1.1.13)	fig|6666666.1083231.peg.2503
Enterobacteriaceae_bin136	Amino Acids and Derivatives	Glutamine, glutamate, aspartate, asparagine; ammonia assimilation	Glutamine, Glutamate, Aspartate and Asparagine Biosynthesis	Glutaminase (EC 3.5.1.2)	fig|6666666.1083231.peg.4389
Enterobacteriaceae_bin136	Amino Acids and Derivatives	Glutamine, glutamate, aspartate, asparagine; ammonia assimilation	Glutamine, Glutamate, Aspartate and Asparagine Biosynthesis	Asparagine synthetase [glutamine-hydrolyzing] (EC 6.3.5.4)	fig|6666666.1083231.peg.1831
Enterobacteriaceae_bin136	Amino Acids and Derivatives	Glutamine, glutamate, aspartate, asparagine; ammonia assimilation	Glutamine, Glutamate, Aspartate and Asparagine Biosynthesis	Aspartate ammonia-lyase (EC 4.3.1.1)	fig|6666666.1083231.peg.390
Enterobacteriaceae_bin136	Amino Acids and Derivatives	Glutamine, glutamate, aspartate, asparagine; ammonia assimilation	Glutamine, Glutamate, Aspartate and Asparagine Biosynthesis	Glutamine synthetase type I (EC 6.3.1.2)	fig|6666666.1083231.peg.3602
Enterobacteriaceae_bin136	Amino Acids and Derivatives	Glutamine, glutamate, aspartate, asparagine; ammonia assimilation	Glutamine, Glutamate, Aspartate and Asparagine Biosynthesis	Glutamate synthase [NADPH] large chain (EC 1.4.1.13)	fig|6666666.1083231.peg.2071
Enterobacteriaceae_bin136	Amino Acids and Derivatives	Glutamine, glutamate, aspartate, asparagine; ammonia assimilation	Glutamine, Glutamate, Aspartate and Asparagine Biosynthesis	Leucine-responsive regulatory protein, regulator for leucine (or lrp) regulon and high-affinity branched-chain amino acid transport system	fig|6666666.1083231.peg.1495
Enterobacteriaceae_bin136	Amino Acids and Derivatives	Histidine Metabolism	Histidine Biosynthesis	Histidinol-phosphate aminotransferase (EC 2.6.1.9)	fig|6666666.1083231.peg.4102
Enterobacteriaceae_bin136	Amino Acids and Derivatives	Histidine Metabolism	Histidine Biosynthesis	Histidinol dehydrogenase (EC 1.1.1.23)	fig|6666666.1083231.peg.4103
Enterobacteriaceae_bin136	Amino Acids and Derivatives	Histidine Metabolism	Histidine Biosynthesis	Phosphoribosyl-AMP cyclohydrolase (EC 3.5.4.19)	fig|6666666.1083231.peg.4097
Enterobacteriaceae_bin136	Amino Acids and Derivatives	Histidine Metabolism	Histidine Biosynthesis	Phosphoribosylformimino-5-aminoimidazole carboxamide ribotide isomerase (EC 5.3.1.16)	fig|6666666.1083231.peg.4099
Enterobacteriaceae_bin136	Amino Acids and Derivatives	Histidine Metabolism	Histidine Biosynthesis	Imidazoleglycerol-phosphate dehydratase (EC 4.2.1.19)	fig|6666666.1083231.peg.4101
Enterobacteriaceae_bin136	Amino Acids and Derivatives	Histidine Metabolism	Histidine Biosynthesis	Phosphoribosyl-ATP pyrophosphatase (EC 3.6.1.31)	fig|6666666.1083231.peg.4097
Enterobacteriaceae_bin136	Amino Acids and Derivatives	Histidine Metabolism	Histidine Biosynthesis	Histidinol-phosphatase (EC 3.1.3.15)	fig|6666666.1083231.peg.4101
Enterobacteriaceae_bin136	Amino Acids and Derivatives	Alanine, serine, and glycine	Serine Biosynthesis	Phosphoserine phosphatase (EC 3.1.3.3)	fig|6666666.1083231.peg.859, fig|6666666.1083231.peg.859
Enterobacteriaceae_bin136	Amino Acids and Derivatives	Alanine, serine, and glycine	Serine Biosynthesis	Phosphoserine aminotransferase (EC 2.6.1.52)	fig|6666666.1083231.peg.1512
Enterobacteriaceae_bin136	Amino Acids and Derivatives	Alanine, serine, and glycine	Serine Biosynthesis	D-3-phosphoglycerate dehydrogenase (EC 1.1.1.95)	fig|6666666.1083231.peg.601, fig|6666666.1083231.peg.1987
Enterobacteriaceae_bin136	Amino Acids and Derivatives	Alanine, serine, and glycine	Serine Biosynthesis	Serine hydroxymethyltransferase (EC 2.1.2.1)	fig|6666666.1083231.peg.4726
Enterobacteriaceae_bin136	Amino Acids and Derivatives	Alanine, serine, and glycine	Glycine Biosynthesis	L-threonine 3-dehydrogenase (EC 1.1.1.103)	fig|6666666.1083231.peg.4082
Enterobacteriaceae_bin136	Amino Acids and Derivatives	Alanine, serine, and glycine	Glycine Biosynthesis	Serine hydroxymethyltransferase (EC 2.1.2.1)	fig|6666666.1083231.peg.4726
Enterobacteriaceae_bin136	Amino Acids and Derivatives	Alanine, serine, and glycine	Glycine Biosynthesis	2-amino-3-ketobutyrate coenzyme A ligase (EC 2.3.1.29)	fig|6666666.1083231.peg.4083
Enterobacteriaceae_bin136	Amino Acids and Derivatives	Alanine, serine, and glycine	Alanine biosynthesis	Valine--pyruvate aminotransferase (EC 2.6.1.66)	fig|6666666.1083231.peg.1359
Enterobacteriaceae_bin136	Amino Acids and Derivatives	Alanine, serine, and glycine	Alanine biosynthesis	Iron-sulfur cluster assembly scaffold protein IscU	fig|6666666.1083231.peg.4715
Enterobacteriaceae_bin136	Amino Acids and Derivatives	Alanine, serine, and glycine	Alanine biosynthesis	Chaperone protein HscA	fig|6666666.1083231.peg.4712
Enterobacteriaceae_bin136	Amino Acids and Derivatives	Alanine, serine, and glycine	Alanine biosynthesis	Iron-sulfur cluster regulator IscR	fig|6666666.1083231.peg.3944, fig|6666666.1083231.peg.4717
Enterobacteriaceae_bin136	Amino Acids and Derivatives	Alanine, serine, and glycine	Alanine biosynthesis	Ferredoxin, 2Fe-2S	fig|6666666.1083231.peg.4711
Enterobacteriaceae_bin136	Amino Acids and Derivatives	Alanine, serine, and glycine	Alanine biosynthesis	Branched-chain amino acid aminotransferase (EC 2.6.1.42)	fig|6666666.1083231.peg.228
Enterobacteriaceae_bin136	Amino Acids and Derivatives	Alanine, serine, and glycine	Alanine biosynthesis	Alanine racemase (EC 5.1.1.1)	fig|6666666.1083231.peg.476, fig|6666666.1083231.peg.2308
Enterobacteriaceae_bin136	Amino Acids and Derivatives	Alanine, serine, and glycine	Glycine and Serine Utilization	Glycine cleavage system H protein	fig|6666666.1083231.peg.609
Enterobacteriaceae_bin136	Amino Acids and Derivatives	Alanine, serine, and glycine	Glycine and Serine Utilization	Glycerate kinase (EC 2.7.1.31)	fig|6666666.1083231.peg.2452
Enterobacteriaceae_bin136	Amino Acids and Derivatives	Alanine, serine, and glycine	Glycine and Serine Utilization	Glycine dehydrogenase [decarboxylating] (glycine cleavage system P protein) (EC 1.4.4.2)	fig|6666666.1083231.peg.610
Enterobacteriaceae_bin136	Amino Acids and Derivatives	Alanine, serine, and glycine	Glycine and Serine Utilization	Monoamine oxidase (1.4.3.4)	fig|6666666.1083231.peg.1667
Enterobacteriaceae_bin136	Amino Acids and Derivatives	Alanine, serine, and glycine	Glycine and Serine Utilization	D-serine/D-alanine/glycine transporter	fig|6666666.1083231.peg.2938
Enterobacteriaceae_bin136	Amino Acids and Derivatives	Alanine, serine, and glycine	Glycine and Serine Utilization	Aminomethyltransferase (glycine cleavage system T protein) (EC 2.1.2.10)	fig|6666666.1083231.peg.608
Enterobacteriaceae_bin136	Amino Acids and Derivatives	Alanine, serine, and glycine	Glycine and Serine Utilization	Serine hydroxymethyltransferase (EC 2.1.2.1)	fig|6666666.1083231.peg.4726
Enterobacteriaceae_bin136	Amino Acids and Derivatives	Alanine, serine, and glycine	Glycine and Serine Utilization	D-3-phosphoglycerate dehydrogenase (EC 1.1.1.95)	fig|6666666.1083231.peg.601, fig|6666666.1083231.peg.1987
Enterobacteriaceae_bin136	Amino Acids and Derivatives	Alanine, serine, and glycine	Glycine and Serine Utilization	Phosphoserine phosphatase (EC 3.1.3.3)	fig|6666666.1083231.peg.859
Enterobacteriaceae_bin136	Amino Acids and Derivatives	Alanine, serine, and glycine	Glycine and Serine Utilization	Phosphoserine aminotransferase (EC 2.6.1.52)	fig|6666666.1083231.peg.1512
Enterobacteriaceae_bin136	Amino Acids and Derivatives	Alanine, serine, and glycine	Glycine and Serine Utilization	L-serine dehydratase, alpha subunit (EC 4.3.1.17)	fig|6666666.1083231.peg.2463, fig|6666666.1083231.peg.2703
Enterobacteriaceae_bin136	Amino Acids and Derivatives	Alanine, serine, and glycine	Glycine and Serine Utilization	2-amino-3-ketobutyrate coenzyme A ligase (EC 2.3.1.29)	fig|6666666.1083231.peg.4083
Enterobacteriaceae_bin136	Amino Acids and Derivatives	Alanine, serine, and glycine	Glycine and Serine Utilization	Seryl-tRNA synthetase (EC 6.1.1.11)	fig|6666666.1083231.peg.1499
Enterobacteriaceae_bin136	Amino Acids and Derivatives	Alanine, serine, and glycine	Glycine and Serine Utilization	L-serine dehydratase, beta subunit (EC 4.3.1.17)	fig|6666666.1083231.peg.2463, fig|6666666.1083231.peg.2703
Enterobacteriaceae_bin136	Amino Acids and Derivatives	Alanine, serine, and glycine	Glycine and Serine Utilization	Serine transporter	fig|6666666.1083231.peg.2462
Enterobacteriaceae_bin136	Amino Acids and Derivatives	Alanine, serine, and glycine	Glycine cleavage system	Aminomethyltransferase (glycine cleavage system T protein) (EC 2.1.2.10)	fig|6666666.1083231.peg.608
Enterobacteriaceae_bin136	Amino Acids and Derivatives	Alanine, serine, and glycine	Glycine cleavage system	Glycine dehydrogenase [decarboxylating] (glycine cleavage system P protein) (EC 1.4.4.2)	fig|6666666.1083231.peg.610
Enterobacteriaceae_bin136	Amino Acids and Derivatives	Alanine, serine, and glycine	Glycine cleavage system	Glycine cleavage system transcriptional activator GcvA	fig|6666666.1083231.peg.2468
Enterobacteriaceae_bin136	Amino Acids and Derivatives	Alanine, serine, and glycine	Glycine cleavage system	Glycine cleavage system transcriptional antiactivator GcvR	fig|6666666.1083231.peg.4661
Enterobacteriaceae_bin136	Amino Acids and Derivatives	Alanine, serine, and glycine	Glycine cleavage system	Glycine cleavage system H protein	fig|6666666.1083231.peg.609
Enterobacteriaceae_bin136	Amino Acids and Derivatives	Alanine, serine, and glycine	Glycine cleavage system	Dihydrolipoamide dehydrogenase (EC 1.8.1.4)	fig|6666666.1083231.peg.986
Enterobacteriaceae_bin136	Sulfur Metabolism	Sulfur Metabolism - no subcategory	Thioredoxin-disulfide reductase	Thioredoxin reductase (EC 1.8.1.9)	fig|6666666.1083231.peg.1493, fig|6666666.1083231.peg.4904, fig|6666666.1083231.peg.4905
Enterobacteriaceae_bin136	Sulfur Metabolism	Sulfur Metabolism - no subcategory	Thioredoxin-disulfide reductase	Thiol peroxidase, Tpx-type (EC 1.11.1.15)	fig|6666666.1083231.peg.3922
Enterobacteriaceae_bin136	Sulfur Metabolism	Sulfur Metabolism - no subcategory	Thioredoxin-disulfide reductase	Thiol peroxidase, Bcp-type (EC 1.11.1.15)	fig|6666666.1083231.peg.4662
Enterobacteriaceae_bin136	Sulfur Metabolism	Sulfur Metabolism - no subcategory	Galactosylceramide and Sulfatide metabolism	Arylsulfatase (EC 3.1.6.1)	fig|6666666.1083231.peg.1954
Enterobacteriaceae_bin136	Sulfur Metabolism	Organic sulfur assimilation	Alkanesulfonate assimilation	Alkanesulfonates-binding protein	fig|6666666.1083231.peg.2179
Enterobacteriaceae_bin136	Sulfur Metabolism	Organic sulfur assimilation	Alkanesulfonate assimilation	Alpha-ketoglutarate-dependent taurine dioxygenase (EC 1.14.11.17)	fig|6666666.1083231.peg.127
Enterobacteriaceae_bin136	Sulfur Metabolism	Organic sulfur assimilation	Alkanesulfonate assimilation	Arylsulfatase (EC 3.1.6.1)	fig|6666666.1083231.peg.1954
Enterobacteriaceae_bin136	Sulfur Metabolism	Inorganic sulfur assimilation	Inorganic Sulfur Assimilation	Sulfate and thiosulfate binding protein CysP	fig|6666666.1083231.peg.4627
Enterobacteriaceae_bin136	Sulfur Metabolism	Inorganic sulfur assimilation	Inorganic Sulfur Assimilation	Sulfite reductase [NADPH] hemoprotein beta-component (EC 1.8.1.2)	fig|6666666.1083231.peg.2438
Enterobacteriaceae_bin136	Sulfur Metabolism	Inorganic sulfur assimilation	Inorganic Sulfur Assimilation	Sulfate and thiosulfate import ATP-binding protein CysA (EC 3.6.3.25)	fig|6666666.1083231.peg.4624
Enterobacteriaceae_bin136	Sulfur Metabolism	Inorganic sulfur assimilation	Inorganic Sulfur Assimilation	Sulfate-binding protein Sbp	fig|6666666.1083231.peg.4065
Enterobacteriaceae_bin136	Sulfur Metabolism	Inorganic sulfur assimilation	Inorganic Sulfur Assimilation	Phosphoadenylyl-sulfate reductase [thioredoxin] (EC 1.8.4.8)	fig|6666666.1083231.peg.2437
Enterobacteriaceae_bin136	Sulfur Metabolism	Inorganic sulfur assimilation	Inorganic Sulfur Assimilation	Sulfate transport system permease protein CysW	fig|6666666.1083231.peg.4625
Enterobacteriaceae_bin136	Sulfur Metabolism	Inorganic sulfur assimilation	Inorganic Sulfur Assimilation	Sulfate transport system permease protein CysT	fig|6666666.1083231.peg.4626
Enterobacteriaceae_bin136	Sulfur Metabolism	Inorganic sulfur assimilation	Inorganic Sulfur Assimilation	3'(2'),5'-bisphosphate nucleotidase (EC 3.1.3.7)	fig|6666666.1083231.peg.2947
Enterobacteriaceae_bin136	Sulfur Metabolism	Inorganic sulfur assimilation	Inorganic Sulfur Assimilation	Sulfate adenylyltransferase subunit 1 (EC 2.7.7.4)	fig|6666666.1083231.peg.2434
Enterobacteriaceae_bin136	Sulfur Metabolism	Inorganic sulfur assimilation	Inorganic Sulfur Assimilation	Ferredoxin--NADP(+) reductase (EC 1.18.1.2)	fig|6666666.1083231.peg.4058
Enterobacteriaceae_bin136	Sulfur Metabolism	Inorganic sulfur assimilation	Inorganic Sulfur Assimilation	Sulfate transporter, CysZ-type	fig|6666666.1083231.peg.1318
Enterobacteriaceae_bin136	Sulfur Metabolism	Inorganic sulfur assimilation	Inorganic Sulfur Assimilation	Sulfite reductase [NADPH] flavoprotein alpha-component (EC 1.8.1.2)	fig|6666666.1083231.peg.2439
Enterobacteriaceae_bin136	Sulfur Metabolism	Inorganic sulfur assimilation	Inorganic Sulfur Assimilation	Sulfate adenylyltransferase subunit 2 (EC 2.7.7.4)	fig|6666666.1083231.peg.2435
Enterobacteriaceae_bin136	Sulfur Metabolism	Inorganic sulfur assimilation	Inorganic Sulfur Assimilation	Adenylylsulfate kinase (EC 2.7.1.25)	fig|6666666.1083231.peg.2433
Enterobacteriaceae_bin136	Cofactors, Vitamins, Prosthetic Groups, Pigments	Riboflavin, FMN, FAD	Riboflavin, FMN and FAD metabolism	GTP cyclohydrolase II (EC 3.5.4.25)	fig|6666666.1083231.peg.3893
Enterobacteriaceae_bin136	Cofactors, Vitamins, Prosthetic Groups, Pigments	Riboflavin, FMN, FAD	Riboflavin, FMN and FAD metabolism	FMN adenylyltransferase (EC 2.7.7.2)	fig|6666666.1083231.peg.891
Enterobacteriaceae_bin136	Cofactors, Vitamins, Prosthetic Groups, Pigments	Riboflavin, FMN, FAD	Riboflavin, FMN and FAD metabolism	Riboflavin synthase eubacterial/eukaryotic (EC 2.5.1.9)	fig|6666666.1083231.peg.2255
Enterobacteriaceae_bin136	Cofactors, Vitamins, Prosthetic Groups, Pigments	Riboflavin, FMN, FAD	Riboflavin, FMN and FAD metabolism	Riboflavin kinase (EC 2.7.1.26)	fig|6666666.1083231.peg.891
Enterobacteriaceae_bin136	Cofactors, Vitamins, Prosthetic Groups, Pigments	Riboflavin, FMN, FAD	Riboflavin, FMN and FAD metabolism	3,4-dihydroxy-2-butanone 4-phosphate synthase (EC 4.1.99.12)	fig|6666666.1083231.peg.1949
Enterobacteriaceae_bin136	Cofactors, Vitamins, Prosthetic Groups, Pigments	Riboflavin, FMN, FAD	Flavodoxin	Flavodoxin 2	fig|6666666.1083231.peg.622
Enterobacteriaceae_bin136	Cofactors, Vitamins, Prosthetic Groups, Pigments	Riboflavin, FMN, FAD	Flavodoxin	Flavodoxin 1	fig|6666666.1083231.peg.1844
Enterobacteriaceae_bin136	Cofactors, Vitamins, Prosthetic Groups, Pigments	Riboflavin, FMN, FAD	Flavodoxin	Hypothetical flavoprotein YqcA (clustered with tRNA pseudouridine synthase C)	fig|6666666.1083231.peg.2456
Enterobacteriaceae_bin136	Cofactors, Vitamins, Prosthetic Groups, Pigments	Riboflavin, FMN, FAD	Flavodoxin	Flavoprotein MioC	fig|6666666.1083231.peg.4215
Enterobacteriaceae_bin136	Cofactors, Vitamins, Prosthetic Groups, Pigments	Riboflavin, FMN, FAD	riboflavin to FAD	Riboflavin kinase (EC 2.7.1.26)	fig|6666666.1083231.peg.891
Enterobacteriaceae_bin136	Cofactors, Vitamins, Prosthetic Groups, Pigments	Riboflavin, FMN, FAD	riboflavin to FAD	Riboflavin synthase eubacterial/eukaryotic (EC 2.5.1.9)	fig|6666666.1083231.peg.2255
Enterobacteriaceae_bin136	Cofactors, Vitamins, Prosthetic Groups, Pigments	Riboflavin, FMN, FAD	riboflavin to FAD	FMN adenylyltransferase (EC 2.7.7.2)	fig|6666666.1083231.peg.891
Enterobacteriaceae_bin136	Cofactors, Vitamins, Prosthetic Groups, Pigments	Riboflavin, FMN, FAD	riboflavin to FAD	3,4-dihydroxy-2-butanone 4-phosphate synthase (EC 4.1.99.12)	fig|6666666.1083231.peg.1949
Enterobacteriaceae_bin136	Cofactors, Vitamins, Prosthetic Groups, Pigments	Coenzyme A	Coenzyme A Biosynthesis	3-methyl-2-oxobutanoate hydroxymethyltransferase (EC 2.1.2.11)	fig|6666666.1083231.peg.1005
Enterobacteriaceae_bin136	Cofactors, Vitamins, Prosthetic Groups, Pigments	Coenzyme A	Coenzyme A Biosynthesis	Dephospho-CoA kinase (EC 2.7.1.24)	fig|6666666.1083231.peg.971
Enterobacteriaceae_bin136	Cofactors, Vitamins, Prosthetic Groups, Pigments	Coenzyme A	Coenzyme A Biosynthesis	Pantothenate kinase (EC 2.7.1.33)	fig|6666666.1083231.peg.537
Enterobacteriaceae_bin136	Cofactors, Vitamins, Prosthetic Groups, Pigments	Coenzyme A	Coenzyme A Biosynthesis	Pantoate--beta-alanine ligase (EC 6.3.2.1)	fig|6666666.1083231.peg.1004
Enterobacteriaceae_bin136	Cofactors, Vitamins, Prosthetic Groups, Pigments	Coenzyme A	Coenzyme A Biosynthesis	Aspartate 1-decarboxylase (EC 4.1.1.11)	fig|6666666.1083231.peg.1003
Enterobacteriaceae_bin136	Cofactors, Vitamins, Prosthetic Groups, Pigments	Coenzyme A	Coenzyme A Biosynthesis cluster	3-methyl-2-oxobutanoate hydroxymethyltransferase (EC 2.1.2.11)	fig|6666666.1083231.peg.1005
Enterobacteriaceae_bin136	Cofactors, Vitamins, Prosthetic Groups, Pigments	Coenzyme A	Coenzyme A Biosynthesis cluster	Pantoate--beta-alanine ligase (EC 6.3.2.1)	fig|6666666.1083231.peg.1004
Enterobacteriaceae_bin136	Cofactors, Vitamins, Prosthetic Groups, Pigments	Coenzyme A	Coenzyme A Biosynthesis cluster	Aspartate 1-decarboxylase (EC 4.1.1.11)	fig|6666666.1083231.peg.1003
Enterobacteriaceae_bin136	Cofactors, Vitamins, Prosthetic Groups, Pigments	Tetrapyrroles	Heme and Siroheme Biosynthesis	Glutamyl-tRNA synthetase (EC 6.1.1.17)	fig|6666666.1083231.peg.1314
Enterobacteriaceae_bin136	Cofactors, Vitamins, Prosthetic Groups, Pigments	Tetrapyrroles	Heme and Siroheme Biosynthesis	Uroporphyrinogen-III methyltransferase (EC 2.1.1.107)	fig|6666666.1083231.peg.156
Enterobacteriaceae_bin136	Cofactors, Vitamins, Prosthetic Groups, Pigments	Tetrapyrroles	Heme and Siroheme Biosynthesis	Uroporphyrinogen III decarboxylase (EC 4.1.1.37)	fig|6666666.1083231.peg.1715
Enterobacteriaceae_bin136	Cofactors, Vitamins, Prosthetic Groups, Pigments	Tetrapyrroles	Heme and Siroheme Biosynthesis	Porphobilinogen deaminase (EC 2.5.1.61)	fig|6666666.1083231.peg.259
Enterobacteriaceae_bin136	Cofactors, Vitamins, Prosthetic Groups, Pigments	Tetrapyrroles	Heme and Siroheme Biosynthesis	Coproporphyrinogen III oxidase, aerobic (EC 1.3.3.3)	fig|6666666.1083231.peg.4634
Enterobacteriaceae_bin136	Cofactors, Vitamins, Prosthetic Groups, Pigments	Tetrapyrroles	Heme and Siroheme Biosynthesis	Precorrin-2 oxidase (EC 1.3.1.76)	fig|6666666.1083231.peg.156
Enterobacteriaceae_bin136	Cofactors, Vitamins, Prosthetic Groups, Pigments	Tetrapyrroles	Heme and Siroheme Biosynthesis	Coproporphyrinogen III oxidase, oxygen-independent (EC 1.3.99.22)	fig|6666666.1083231.peg.3598
Enterobacteriaceae_bin136	Cofactors, Vitamins, Prosthetic Groups, Pigments	Tetrapyrroles	Heme and Siroheme Biosynthesis	Glutamyl-tRNA reductase (EC 1.2.1.70)	fig|6666666.1083231.peg.3821
Enterobacteriaceae_bin136	Cofactors, Vitamins, Prosthetic Groups, Pigments	Tetrapyrroles	Heme and Siroheme Biosynthesis	Ferrochelatase, protoheme ferro-lyase (EC 4.99.1.1)	fig|6666666.1083231.peg.3341
Enterobacteriaceae_bin136	Cofactors, Vitamins, Prosthetic Groups, Pigments	Tetrapyrroles	Heme and Siroheme Biosynthesis	Uroporphyrinogen-III synthase (EC 4.2.1.75)	fig|6666666.1083231.peg.258
Enterobacteriaceae_bin136	Cofactors, Vitamins, Prosthetic Groups, Pigments	Biotin	Biotin biosynthesis Experimental	Biotin synthase (EC 2.8.1.6)	fig|6666666.1083231.peg.1389
Enterobacteriaceae_bin136	Cofactors, Vitamins, Prosthetic Groups, Pigments	Biotin	Biotin biosynthesis Experimental	Competence protein F homolog, phosphoribosyltransferase domain	fig|6666666.1083231.peg.207
Enterobacteriaceae_bin136	Cofactors, Vitamins, Prosthetic Groups, Pigments	Biotin	Biotin biosynthesis Experimental	8-amino-7-oxononanoate synthase (EC 2.3.1.47)	fig|6666666.1083231.peg.1390
Enterobacteriaceae_bin136	Cofactors, Vitamins, Prosthetic Groups, Pigments	Biotin	Biotin biosynthesis Experimental	Adenosylmethionine-8-amino-7-oxononanoate aminotransferase (EC 2.6.1.62)	fig|6666666.1083231.peg.1388
Enterobacteriaceae_bin136	Cofactors, Vitamins, Prosthetic Groups, Pigments	Biotin	Biotin biosynthesis	3-ketoacyl-CoA thiolase (EC 2.3.1.16)	fig|6666666.1083231.peg.297, fig|6666666.1083231.peg.2876, fig|6666666.1083231.peg.3614
Enterobacteriaceae_bin136	Cofactors, Vitamins, Prosthetic Groups, Pigments	Biotin	Biotin biosynthesis	Long-chain-fatty-acid--CoA ligase (EC 6.2.1.3)	fig|6666666.1083231.peg.2711
Enterobacteriaceae_bin136	Cofactors, Vitamins, Prosthetic Groups, Pigments	Biotin	Biotin biosynthesis	Biotin operon repressor	fig|6666666.1083231.peg.538
Enterobacteriaceae_bin136	Cofactors, Vitamins, Prosthetic Groups, Pigments	Biotin	Biotin biosynthesis	Biotin synthase (EC 2.8.1.6)	fig|6666666.1083231.peg.1389
Enterobacteriaceae_bin136	Cofactors, Vitamins, Prosthetic Groups, Pigments	Biotin	Biotin biosynthesis	Adenosylmethionine-8-amino-7-oxononanoate aminotransferase (EC 2.6.1.62)	fig|6666666.1083231.peg.1388
Enterobacteriaceae_bin136	Cofactors, Vitamins, Prosthetic Groups, Pigments	Biotin	Biotin biosynthesis	8-amino-7-oxononanoate synthase (EC 2.3.1.47)	fig|6666666.1083231.peg.1390
Enterobacteriaceae_bin136	Cofactors, Vitamins, Prosthetic Groups, Pigments	Pyridoxine	Pyridoxin (Vitamin B6) Biosynthesis	Pyridoxamine 5'-phosphate oxidase (EC 1.4.3.5)	fig|6666666.1083231.peg.2230
Enterobacteriaceae_bin136	Cofactors, Vitamins, Prosthetic Groups, Pigments	Pyridoxine	Pyridoxin (Vitamin B6) Biosynthesis	4-hydroxythreonine-4-phosphate dehydrogenase (EC 1.1.1.262)	fig|6666666.1083231.peg.921
Enterobacteriaceae_bin136	Cofactors, Vitamins, Prosthetic Groups, Pigments	Pyridoxine	Pyridoxin (Vitamin B6) Biosynthesis	D-3-phosphoglycerate dehydrogenase (EC 1.1.1.95)	fig|6666666.1083231.peg.601, fig|6666666.1083231.peg.1987
Enterobacteriaceae_bin136	Cofactors, Vitamins, Prosthetic Groups, Pigments	Pyridoxine	Pyridoxin (Vitamin B6) Biosynthesis	D-erythrose-4-phosphate dehydrogenase (EC 1.2.1.72)	fig|6666666.1083231.peg.586
Enterobacteriaceae_bin136	Cofactors, Vitamins, Prosthetic Groups, Pigments	Pyridoxine	Pyridoxin (Vitamin B6) Biosynthesis	NAD-dependent glyceraldehyde-3-phosphate dehydrogenase (EC 1.2.1.12)	fig|6666666.1083231.peg.3148
Enterobacteriaceae_bin136	Cofactors, Vitamins, Prosthetic Groups, Pigments	Pyridoxine	Pyridoxin (Vitamin B6) Biosynthesis	Phosphoserine aminotransferase (EC 2.6.1.52)	fig|6666666.1083231.peg.1512
Enterobacteriaceae_bin136	Cofactors, Vitamins, Prosthetic Groups, Pigments	Pyridoxine	Pyridoxin (Vitamin B6) Biosynthesis	Pyridoxine 5'-phosphate synthase (EC 2.6.99.2)	fig|6666666.1083231.peg.4766
Enterobacteriaceae_bin136	Cofactors, Vitamins, Prosthetic Groups, Pigments	Pyridoxine	Pyridoxin (Vitamin B6) Biosynthesis	Pyridoxal kinase (EC 2.7.1.35)	fig|6666666.1083231.peg.31, fig|6666666.1083231.peg.2228
Enterobacteriaceae_bin136	Cofactors, Vitamins, Prosthetic Groups, Pigments	Pyridoxine	Pyridoxin (Vitamin B6) Biosynthesis	Erythronate-4-phosphate dehydrogenase (EC 1.1.1.290)	fig|6666666.1083231.peg.2857
Enterobacteriaceae_bin136	Cofactors, Vitamins, Prosthetic Groups, Pigments	NAD and NADP	NAD and NADP cofactor biosynthesis global	NAD synthetase (EC 6.3.1.5)	fig|6666666.1083231.peg.4287
Enterobacteriaceae_bin136	Cofactors, Vitamins, Prosthetic Groups, Pigments	NAD and NADP	NAD and NADP cofactor biosynthesis global	NAD kinase (EC 2.7.1.23)	fig|6666666.1083231.peg.2294, fig|6666666.1083231.peg.3158
Enterobacteriaceae_bin136	Cofactors, Vitamins, Prosthetic Groups, Pigments	NAD and NADP	NAD and NADP cofactor biosynthesis global	ADP-ribose pyrophosphatase (EC 3.6.1.13)	fig|6666666.1083231.peg.1942
Enterobacteriaceae_bin136	Cofactors, Vitamins, Prosthetic Groups, Pigments	NAD and NADP	NAD and NADP cofactor biosynthesis global	Nicotinamide phosphoribosyltransferase (EC 2.4.2.12)	fig|6666666.1083231.peg.131
Enterobacteriaceae_bin136	Cofactors, Vitamins, Prosthetic Groups, Pigments	NAD and NADP	NAD and NADP cofactor biosynthesis global	Nudix-related transcriptional regulator NrtR	fig|6666666.1083231.peg.133
Enterobacteriaceae_bin136	Cofactors, Vitamins, Prosthetic Groups, Pigments	NAD and NADP	NAD and NADP cofactor biosynthesis global	L-aspartate oxidase (EC 1.4.3.16)	fig|6666666.1083231.peg.4776
Enterobacteriaceae_bin136	Cofactors, Vitamins, Prosthetic Groups, Pigments	NAD and NADP	NAD and NADP cofactor biosynthesis global	Nicotinamidase (EC 3.5.1.19)	fig|6666666.1083231.peg.4305
Enterobacteriaceae_bin136	Cofactors, Vitamins, Prosthetic Groups, Pigments	NAD and NADP	NAD and NADP cofactor biosynthesis global	Nicotinate-nucleotide adenylyltransferase (EC 2.7.7.18)	fig|6666666.1083231.peg.1779
Enterobacteriaceae_bin136	Cofactors, Vitamins, Prosthetic Groups, Pigments	NAD and NADP	NAD and NADP cofactor biosynthesis global	Quinolinate phosphoribosyltransferase [decarboxylating] (EC 2.4.2.19)	fig|6666666.1083231.peg.976
Enterobacteriaceae_bin136	Cofactors, Vitamins, Prosthetic Groups, Pigments	NAD and NADP	NAD and NADP cofactor biosynthesis global	Ribosylnicotinamide kinase (EC 2.7.1.22)	fig|6666666.1083231.peg.861
Enterobacteriaceae_bin136	Cofactors, Vitamins, Prosthetic Groups, Pigments	NAD and NADP	NAD and NADP cofactor biosynthesis global	Isochorismatase (EC 3.3.2.1) of siderophore biosynthesis	fig|6666666.1083231.peg.1816
Enterobacteriaceae_bin136	Cofactors, Vitamins, Prosthetic Groups, Pigments	NAD and NADP	NAD and NADP cofactor biosynthesis global	Ribosyl nicotinamide transporter, PnuC-like	fig|6666666.1083231.peg.3092
Enterobacteriaceae_bin136	Cofactors, Vitamins, Prosthetic Groups, Pigments	NAD and NADP	NAD and NADP cofactor biosynthesis global	Nicotinamide-nucleotide adenylyltransferase, NadR family (EC 2.7.7.1)	fig|6666666.1083231.peg.861
Enterobacteriaceae_bin136	Cofactors, Vitamins, Prosthetic Groups, Pigments	NAD and NADP	NAD and NADP cofactor biosynthesis global	Quinolinate synthetase (EC 2.5.1.72)	fig|6666666.1083231.peg.3091
Enterobacteriaceae_bin136	Cofactors, Vitamins, Prosthetic Groups, Pigments	NAD and NADP	NAD and NADP cofactor biosynthesis global	Nicotinamidase family protein YcaC	fig|6666666.1083231.peg.4243
Enterobacteriaceae_bin136	Cofactors, Vitamins, Prosthetic Groups, Pigments	NAD and NADP	NAD and NADP cofactor biosynthesis global	NadR transcriptional regulator	fig|6666666.1083231.peg.861
Enterobacteriaceae_bin136	Cofactors, Vitamins, Prosthetic Groups, Pigments	Quinone cofactors	Menaquinone and Phylloquinone Biosynthesis -- gjo	O-succinylbenzoic acid--CoA ligase (EC 6.2.1.26)	fig|6666666.1083231.peg.2798
Enterobacteriaceae_bin136	Cofactors, Vitamins, Prosthetic Groups, Pigments	Quinone cofactors	Menaquinone and Phylloquinone Biosynthesis -- gjo	2-succinyl-5-enolpyruvyl-6-hydroxy-3-cyclohexene-1-carboxylic-acid synthase (EC 2.2.1.9)	fig|6666666.1083231.peg.2802
Enterobacteriaceae_bin136	Cofactors, Vitamins, Prosthetic Groups, Pigments	Quinone cofactors	Menaquinone and Phylloquinone Biosynthesis -- gjo	1,4-dihydroxy-2-naphthoate polyprenyltransferase (EC 2.5.1.74)	fig|6666666.1083231.peg.4051
Enterobacteriaceae_bin136	Cofactors, Vitamins, Prosthetic Groups, Pigments	Quinone cofactors	Menaquinone and Phylloquinone Biosynthesis -- gjo	O-succinylbenzoate synthase (EC 4.2.1.113)	fig|6666666.1083231.peg.2799
Enterobacteriaceae_bin136	Cofactors, Vitamins, Prosthetic Groups, Pigments	Quinone cofactors	Menaquinone and Phylloquinone Biosynthesis -- gjo	Menaquinone-specific isochorismate synthase (EC 5.4.4.2)	fig|6666666.1083231.peg.2803
Enterobacteriaceae_bin136	Cofactors, Vitamins, Prosthetic Groups, Pigments	Quinone cofactors	Menaquinone and Phylloquinone Biosynthesis -- gjo	Naphthoate synthase (EC 4.1.3.36)	fig|6666666.1083231.peg.2800
Enterobacteriaceae_bin136	Cofactors, Vitamins, Prosthetic Groups, Pigments	Quinone cofactors	Menaquinone and Phylloquinone Biosynthesis -- gjo	2-succinyl-6-hydroxy-2,4-cyclohexadiene-1-carboxylate synthase (EC 4.2.99.20)	fig|6666666.1083231.peg.2801
Enterobacteriaceae_bin136	Cofactors, Vitamins, Prosthetic Groups, Pigments	Quinone cofactors	Menaquinone and Phylloquinone Biosynthesis	2-succinyl-6-hydroxy-2,4-cyclohexadiene-1-carboxylate synthase (EC 4.2.99.20)	fig|6666666.1083231.peg.2801
Enterobacteriaceae_bin136	Cofactors, Vitamins, Prosthetic Groups, Pigments	Quinone cofactors	Menaquinone and Phylloquinone Biosynthesis	Menaquinone-specific isochorismate synthase (EC 5.4.4.2)	fig|6666666.1083231.peg.2803
Enterobacteriaceae_bin136	Cofactors, Vitamins, Prosthetic Groups, Pigments	Quinone cofactors	Menaquinone and Phylloquinone Biosynthesis	Naphthoate synthase (EC 4.1.3.36)	fig|6666666.1083231.peg.2800
Enterobacteriaceae_bin136	Cofactors, Vitamins, Prosthetic Groups, Pigments	Quinone cofactors	Menaquinone and Phylloquinone Biosynthesis	1,4-dihydroxy-2-naphthoate polyprenyltransferase (EC 2.5.1.74)	fig|6666666.1083231.peg.4051
Enterobacteriaceae_bin136	Cofactors, Vitamins, Prosthetic Groups, Pigments	Quinone cofactors	Menaquinone and Phylloquinone Biosynthesis	2-succinyl-5-enolpyruvyl-6-hydroxy-3-cyclohexene-1-carboxylic-acid synthase (EC 2.2.1.9)	fig|6666666.1083231.peg.2802
Enterobacteriaceae_bin136	Cofactors, Vitamins, Prosthetic Groups, Pigments	Quinone cofactors	Menaquinone and Phylloquinone Biosynthesis	O-succinylbenzoate synthase (EC 4.2.1.113)	fig|6666666.1083231.peg.2799
Enterobacteriaceae_bin136	Cofactors, Vitamins, Prosthetic Groups, Pigments	Quinone cofactors	Menaquinone and Phylloquinone Biosynthesis	O-succinylbenzoic acid--CoA ligase (EC 6.2.1.26)	fig|6666666.1083231.peg.2798
Enterobacteriaceae_bin136	Cofactors, Vitamins, Prosthetic Groups, Pigments	Lipoic acid	Lipoic acid metabolism	Proposed lipoate regulatory protein YbeD	fig|6666666.1083231.peg.1786
Enterobacteriaceae_bin136	Cofactors, Vitamins, Prosthetic Groups, Pigments	Lipoic acid	Lipoic acid metabolism	Lipoate-protein ligase A	fig|6666666.1083231.peg.857
Enterobacteriaceae_bin136	Cofactors, Vitamins, Prosthetic Groups, Pigments	Folate and pterines	5-FCL-like protein	Methylenetetrahydrofolate dehydrogenase (NADP+) (EC 1.5.1.5)	fig|6666666.1083231.peg.3308, fig|6666666.1083231.peg.4256
Enterobacteriaceae_bin136	Cofactors, Vitamins, Prosthetic Groups, Pigments	Folate and pterines	5-FCL-like protein	5,10-methylenetetrahydrofolate reductase (EC 1.5.1.20)	fig|6666666.1083231.peg.4041
Enterobacteriaceae_bin136	Cofactors, Vitamins, Prosthetic Groups, Pigments	Folate and pterines	5-FCL-like protein	Thiamine kinase (EC 2.7.1.89)	fig|6666666.1083231.peg.4110
Enterobacteriaceae_bin136	Cofactors, Vitamins, Prosthetic Groups, Pigments	Folate and pterines	5-FCL-like protein	Alcohol dehydrogenase (EC 1.1.1.1)	fig|6666666.1083231.peg.99, fig|6666666.1083231.peg.1259, fig|6666666.1083231.peg.1361, fig|6666666.1083231.peg.2579, fig|6666666.1083231.peg.3852
Enterobacteriaceae_bin136	Cofactors, Vitamins, Prosthetic Groups, Pigments	Folate and pterines	5-FCL-like protein	Serine hydroxymethyltransferase (EC 2.1.2.1)	fig|6666666.1083231.peg.4726
Enterobacteriaceae_bin136	Cofactors, Vitamins, Prosthetic Groups, Pigments	Folate and pterines	5-FCL-like protein	Isocitrate dehydrogenase [NADP] (EC 1.1.1.42)	fig|6666666.1083231.peg.733
Enterobacteriaceae_bin136	Cofactors, Vitamins, Prosthetic Groups, Pigments	Folate and pterines	5-FCL-like protein	Dihydrofolate reductase (EC 1.5.1.3)	fig|6666666.1083231.peg.917
Enterobacteriaceae_bin136	Cofactors, Vitamins, Prosthetic Groups, Pigments	Folate and pterines	5-FCL-like protein	Hydroxyethylthiazole kinase (EC 2.7.1.50)	fig|6666666.1083231.peg.3401
Enterobacteriaceae_bin136	Cofactors, Vitamins, Prosthetic Groups, Pigments	Folate and pterines	5-FCL-like protein	5-formyltetrahydrofolate cyclo-ligase (EC 6.3.3.2)	fig|6666666.1083231.peg.602
Enterobacteriaceae_bin136	Cofactors, Vitamins, Prosthetic Groups, Pigments	Folate and pterines	5-FCL-like protein	Phosphoribosylaminoimidazolecarboxamide formyltransferase (EC 2.1.2.3)	fig|6666666.1083231.peg.1709
Enterobacteriaceae_bin136	Cofactors, Vitamins, Prosthetic Groups, Pigments	Folate and pterines	5-FCL-like protein	Pyruvate dehydrogenase E1 component (EC 1.2.4.1)	fig|6666666.1083231.peg.984
Enterobacteriaceae_bin136	Cofactors, Vitamins, Prosthetic Groups, Pigments	Folate and pterines	5-FCL-like protein	Phosphoribosylglycinamide formyltransferase (EC 2.1.2.2)	fig|6666666.1083231.peg.4671
Enterobacteriaceae_bin136	Cofactors, Vitamins, Prosthetic Groups, Pigments	Folate and pterines	5-FCL-like protein	Dihydrolipoamide dehydrogenase (EC 1.8.1.4)	fig|6666666.1083231.peg.986
Enterobacteriaceae_bin136	Cofactors, Vitamins, Prosthetic Groups, Pigments	Folate and pterines	5-FCL-like protein	Formate--tetrahydrofolate ligase (EC 6.3.4.3)	fig|6666666.1083231.peg.4255
Enterobacteriaceae_bin136	Cofactors, Vitamins, Prosthetic Groups, Pigments	Folate and pterines	5-FCL-like protein	Formyltetrahydrofolate deformylase (EC 3.5.1.10)	fig|6666666.1083231.peg.3840
Enterobacteriaceae_bin136	Cofactors, Vitamins, Prosthetic Groups, Pigments	Folate and pterines	5-FCL-like protein	Thiamin-phosphate pyrophosphorylase (EC 2.5.1.3)	fig|6666666.1083231.peg.1719
Enterobacteriaceae_bin136	Cofactors, Vitamins, Prosthetic Groups, Pigments	Folate and pterines	5-FCL-like protein	Dihydrolipoamide acetyltransferase component of pyruvate dehydrogenase complex (EC 2.3.1.12)	fig|6666666.1083231.peg.985
Enterobacteriaceae_bin136	Cofactors, Vitamins, Prosthetic Groups, Pigments	Folate and pterines	Folate biosynthesis cluster	tRNA(Ile)-lysidine synthetase (EC 6.3.4.19)	fig|6666666.1083231.peg.1049
Enterobacteriaceae_bin136	Cofactors, Vitamins, Prosthetic Groups, Pigments	Folate and pterines	Folate biosynthesis cluster	2-amino-4-hydroxy-6-hydroxymethyldihydropteridine pyrophosphokinase (EC 2.7.6.3)	fig|6666666.1083231.peg.1006
Enterobacteriaceae_bin136	Cofactors, Vitamins, Prosthetic Groups, Pigments	Folate and pterines	Folate biosynthesis cluster	Pantoate--beta-alanine ligase (EC 6.3.2.1)	fig|6666666.1083231.peg.1004
Enterobacteriaceae_bin136	Cofactors, Vitamins, Prosthetic Groups, Pigments	Folate and pterines	Folate biosynthesis cluster	Dihydropteroate synthase (EC 2.5.1.15)	fig|6666666.1083231.peg.2034
Enterobacteriaceae_bin136	Cofactors, Vitamins, Prosthetic Groups, Pigments	Folate and pterines	Folate biosynthesis cluster	Dihydroneopterin aldolase (EC 4.1.2.25)	fig|6666666.1083231.peg.1957
Enterobacteriaceae_bin136	Cofactors, Vitamins, Prosthetic Groups, Pigments	Folate and pterines	Folate biosynthesis cluster	Hypoxanthine-guanine phosphoribosyltransferase (EC 2.4.2.8)	fig|6666666.1083231.peg.998, fig|6666666.1083231.peg.2195
Enterobacteriaceae_bin136	Cofactors, Vitamins, Prosthetic Groups, Pigments	Folate and pterines	Folate biosynthesis cluster	Aspartate 1-decarboxylase (EC 4.1.1.11)	fig|6666666.1083231.peg.1003
Enterobacteriaceae_bin136	Cofactors, Vitamins, Prosthetic Groups, Pigments	Folate and pterines	Folate biosynthesis cluster	GTP cyclohydrolase I (EC 3.5.4.16) type 1	fig|6666666.1083231.peg.3448
Enterobacteriaceae_bin136	Cofactors, Vitamins, Prosthetic Groups, Pigments	Folate and pterines	Folate Biosynthesis	Thymidylate synthase (EC 2.1.1.45)	fig|6666666.1083231.peg.1098, fig|6666666.1083231.peg.2487
Enterobacteriaceae_bin136	Cofactors, Vitamins, Prosthetic Groups, Pigments	Folate and pterines	Folate Biosynthesis	Para-aminobenzoate synthase, aminase component (EC 2.6.1.85)	fig|6666666.1083231.peg.2705
Enterobacteriaceae_bin136	Cofactors, Vitamins, Prosthetic Groups, Pigments	Folate and pterines	Folate Biosynthesis	Dihydrofolate synthase (EC 6.3.2.12)	fig|6666666.1083231.peg.2852
Enterobacteriaceae_bin136	Cofactors, Vitamins, Prosthetic Groups, Pigments	Folate and pterines	Folate Biosynthesis	Dihydropteroate synthase (EC 2.5.1.15)	fig|6666666.1083231.peg.2034
Enterobacteriaceae_bin136	Cofactors, Vitamins, Prosthetic Groups, Pigments	Folate and pterines	Folate Biosynthesis	GTP cyclohydrolase I (EC 3.5.4.16) type 1	fig|6666666.1083231.peg.3448
Enterobacteriaceae_bin136	Cofactors, Vitamins, Prosthetic Groups, Pigments	Folate and pterines	Folate Biosynthesis	Aminodeoxychorismate lyase (EC 4.1.3.38)	fig|6666666.1083231.peg.4797
Enterobacteriaceae_bin136	Cofactors, Vitamins, Prosthetic Groups, Pigments	Folate and pterines	Folate Biosynthesis	Folylpolyglutamate synthase (EC 6.3.2.17)	fig|6666666.1083231.peg.2852
Enterobacteriaceae_bin136	Cofactors, Vitamins, Prosthetic Groups, Pigments	Folate and pterines	Folate Biosynthesis	Dihydrofolate reductase (EC 1.5.1.3)	fig|6666666.1083231.peg.917
Enterobacteriaceae_bin136	Cofactors, Vitamins, Prosthetic Groups, Pigments	Folate and pterines	Folate Biosynthesis	Para-aminobenzoate synthase, amidotransferase component (EC 2.6.1.85)	fig|6666666.1083231.peg.148
Enterobacteriaceae_bin136	Cofactors, Vitamins, Prosthetic Groups, Pigments	Folate and pterines	Folate Biosynthesis	2-amino-4-hydroxy-6-hydroxymethyldihydropteridine pyrophosphokinase (EC 2.7.6.3)	fig|6666666.1083231.peg.1006
Enterobacteriaceae_bin136	Cofactors, Vitamins, Prosthetic Groups, Pigments	Folate and pterines	Folate Biosynthesis	Dihydroneopterin aldolase (EC 4.1.2.25)	fig|6666666.1083231.peg.1957
Enterobacteriaceae_bin136	Cofactors, Vitamins, Prosthetic Groups, Pigments	Folate and pterines	Folate Biosynthesis	5-formyltetrahydrofolate cyclo-ligase (EC 6.3.3.2)	fig|6666666.1083231.peg.602
Enterobacteriaceae_bin136	Cofactors, Vitamins, Prosthetic Groups, Pigments	Folate and pterines	Folate Biosynthesis	FolM Alternative dihydrofolate reductase 1	fig|6666666.1083231.peg.65
Enterobacteriaceae_bin136	Cell Wall and Capsule	Gram-Negative cell wall components	Inner membrane protein YhjD and conserved cluster involved in LPS biosynthesis	Inner membrane protein YhjD	fig|6666666.1083231.peg.3808
Enterobacteriaceae_bin136	Cell Wall and Capsule	Gram-Negative cell wall components	Inner membrane protein YhjD and conserved cluster involved in LPS biosynthesis	Uncharacterized protein YhjG	fig|6666666.1083231.peg.3805
Enterobacteriaceae_bin136	Cell Wall and Capsule	Gram-Negative cell wall components	Inner membrane protein YhjD and conserved cluster involved in LPS biosynthesis	Protein YhjJ, putative peptidase	fig|6666666.1083231.peg.3804
Enterobacteriaceae_bin136	Cell Wall and Capsule	Gram-Negative cell wall components	Lipoprotein sorting system	Lipoprotein releasing system transmembrane protein LolC	fig|6666666.1083231.peg.4122
Enterobacteriaceae_bin136	Cell Wall and Capsule	Gram-Negative cell wall components	Lipoprotein sorting system	Lipoprotein releasing system transmembrane protein LolE	fig|6666666.1083231.peg.4124
Enterobacteriaceae_bin136	Cell Wall and Capsule	Gram-Negative cell wall components	Lipoprotein sorting system	Outer membrane lipoprotein carrier protein LolA	fig|6666666.1083231.peg.1497
Enterobacteriaceae_bin136	Cell Wall and Capsule	Gram-Negative cell wall components	Lipid A-Ara4N pathway ( Polymyxin resistance )	UDP-4-amino-4-deoxy-L-arabinose formyltransferase (EC 2.1.2.13)	fig|6666666.1083231.peg.38
Enterobacteriaceae_bin136	Cell Wall and Capsule	Gram-Negative cell wall components	Lipid A-Ara4N pathway ( Polymyxin resistance )	UDP-glucose 6-dehydrogenase (EC 1.1.1.22)	fig|6666666.1083231.peg.3845, fig|6666666.1083231.peg.4405
Enterobacteriaceae_bin136	Cell Wall and Capsule	Gram-Negative cell wall components	Lipid A-Ara4N pathway ( Polymyxin resistance )	UDP-glucuronic acid oxidase (UDP-4-keto-hexauronic acid decarboxylating) (EC 1.1.1.305)	fig|6666666.1083231.peg.38
Enterobacteriaceae_bin136	Cell Wall and Capsule	Cell Wall and Capsule - no subcategory	UDP-N-acetylmuramate from Fructose-6-phosphate Biosynthesis	Glucosamine-1-phosphate N-acetyltransferase (EC 2.3.1.157)	fig|6666666.1083231.peg.4228
Enterobacteriaceae_bin136	Cell Wall and Capsule	Cell Wall and Capsule - no subcategory	UDP-N-acetylmuramate from Fructose-6-phosphate Biosynthesis	Phosphoglucosamine mutase (EC 5.4.2.10)	fig|6666666.1083231.peg.2033
Enterobacteriaceae_bin136	Cell Wall and Capsule	Cell Wall and Capsule - no subcategory	UDP-N-acetylmuramate from Fructose-6-phosphate Biosynthesis	N-acetylglucosamine-1-phosphate uridyltransferase (EC 2.7.7.23)	fig|6666666.1083231.peg.4228
Enterobacteriaceae_bin136	Cell Wall and Capsule	Cell Wall and Capsule - no subcategory	UDP-N-acetylmuramate from Fructose-6-phosphate Biosynthesis	UDP-N-acetylglucosamine 1-carboxyvinyltransferase (EC 2.5.1.7)	fig|6666666.1083231.peg.2048
Enterobacteriaceae_bin136	Cell Wall and Capsule	Cell Wall and Capsule - no subcategory	Recycling of Peptidoglycan Amino Acids	Muramoyltetrapeptide carboxypeptidase (EC 3.4.17.13)	fig|6666666.1083231.peg.2310
Enterobacteriaceae_bin136	Cell Wall and Capsule	Cell Wall and Capsule - no subcategory	Recycling of Peptidoglycan Amino Acids	N-acetylmuramoyl-L-alanine amidase (EC 3.5.1.28)	fig|6666666.1083231.peg.364, fig|6666666.1083231.peg.1203, fig|6666666.1083231.peg.1473, fig|6666666.1083231.peg.2475, fig|6666666.1083231.peg.4633
Enterobacteriaceae_bin136	Cell Wall and Capsule	Cell Wall and Capsule - no subcategory	Recycling of Peptidoglycan Amino Acids	Gamma-D-Glutamyl-meso-Diaminopimelate Amidase	fig|6666666.1083231.peg.3924
Enterobacteriaceae_bin136	Cell Wall and Capsule	Cell Wall and Capsule - no subcategory	Recycling of Peptidoglycan Amino Acids	UDP-N-acetylmuramate:L-alanyl-gamma-D-glutamyl-meso-diaminopimelate ligase (EC 6.3.2.-)	fig|6666666.1083231.peg.2962
Enterobacteriaceae_bin136	Cell Wall and Capsule	Cell Wall and Capsule - no subcategory	Murein Hydrolases	N-acetylmuramoyl-L-alanine amidase (EC 3.5.1.28)	fig|6666666.1083231.peg.364, fig|6666666.1083231.peg.1203, fig|6666666.1083231.peg.1473, fig|6666666.1083231.peg.2475, fig|6666666.1083231.peg.4633
Enterobacteriaceae_bin136	Cell Wall and Capsule	Cell Wall and Capsule - no subcategory	Murein Hydrolases	D-alanyl-D-alanine carboxypeptidase (EC 3.4.16.4)	fig|6666666.1083231.peg.1444, fig|6666666.1083231.peg.1785, fig|6666666.1083231.peg.2039
Enterobacteriaceae_bin136	Cell Wall and Capsule	Cell Wall and Capsule - no subcategory	Murein Hydrolases	Muramoyltetrapeptide carboxypeptidase (EC 3.4.17.13)	fig|6666666.1083231.peg.2310
Enterobacteriaceae_bin136	Cell Wall and Capsule	Capsular and extracellular polysacchrides	Rhamnose containing glycans	dTDP-glucose 4,6-dehydratase (EC 4.2.1.46)	fig|6666666.1083231.peg.4094
Enterobacteriaceae_bin136	Cell Wall and Capsule	Capsular and extracellular polysacchrides	Rhamnose containing glycans	UDP-glucose 4-epimerase (EC 5.1.3.2)	fig|6666666.1083231.peg.3100
Enterobacteriaceae_bin136	Cell Wall and Capsule	Capsular and extracellular polysacchrides	Rhamnose containing glycans	Glucose-1-phosphate thymidylyltransferase (EC 2.7.7.24)	fig|6666666.1083231.peg.4095
Enterobacteriaceae_bin136	Cell Wall and Capsule	Capsular and extracellular polysacchrides	dTDP-rhamnose synthesis	Glucose-1-phosphate thymidylyltransferase (EC 2.7.7.24)	fig|6666666.1083231.peg.4095
Enterobacteriaceae_bin136	Cell Wall and Capsule	Capsular and extracellular polysacchrides	dTDP-rhamnose synthesis	dTDP-glucose 4,6-dehydratase (EC 4.2.1.46)	fig|6666666.1083231.peg.4094
Enterobacteriaceae_bin136	Phages, Prophages, Transposable elements, Plasmids	Phages, Prophages	Phage tail fiber proteins	Phage tail fiber protein	fig|6666666.1083231.peg.565, fig|6666666.1083231.peg.4739
Enterobacteriaceae_bin136	Phages, Prophages, Transposable elements, Plasmids	Phages, Prophages	Phage capsid proteins	Phage major capsid protein	fig|6666666.1083231.peg.563
Enterobacteriaceae_bin136	Phages, Prophages, Transposable elements, Plasmids	Phages, Prophages	Phage replication	DNA polymerase III alpha subunit (EC 2.7.7.7)	fig|6666666.1083231.peg.1046
Enterobacteriaceae_bin136	Phages, Prophages, Transposable elements, Plasmids	Phages, Prophages	Phage replication	DNA helicase, phage-associated	fig|6666666.1083231.peg.1144
Enterobacteriaceae_bin136	Phages, Prophages, Transposable elements, Plasmids	Phages, Prophages	Phage lysis modules	Phage endolysin	fig|6666666.1083231.peg.4495
Enterobacteriaceae_bin136	Phages, Prophages, Transposable elements, Plasmids	Phages, Prophages	Phage lysis modules	Phage holin	fig|6666666.1083231.peg.1997
Enterobacteriaceae_bin136	Phages, Prophages, Transposable elements, Plasmids	Phages, Prophages	Phage packaging machinery	Phage terminase, small subunit	fig|6666666.1083231.peg.4521
Enterobacteriaceae_bin136	Phages, Prophages, Transposable elements, Plasmids	Phages, Prophages	Phage packaging machinery	Phage terminase, large subunit	fig|6666666.1083231.peg.4519
Enterobacteriaceae_bin136	Phages, Prophages, Transposable elements, Plasmids	Phages, Prophages	Phage packaging machinery	Phage portal protein	fig|6666666.1083231.peg.4517
Enterobacteriaceae_bin136	Nucleosides and Nucleotides	Pyrimidines	pyrimidine conversions	CTP synthase (EC 6.3.4.2)	fig|6666666.1083231.peg.2446
Enterobacteriaceae_bin136	Nucleosides and Nucleotides	Pyrimidines	pyrimidine conversions	2',3'-cyclic-nucleotide 2'-phosphodiesterase (EC 3.1.4.16)	fig|6666666.1083231.peg.2945
Enterobacteriaceae_bin136	Nucleosides and Nucleotides	Pyrimidines	pyrimidine conversions	5'-nucleotidase (EC 3.1.3.5)	fig|6666666.1083231.peg.3336
Enterobacteriaceae_bin136	Nucleosides and Nucleotides	Pyrimidines	pyrimidine conversions	Thymidylate kinase (EC 2.7.4.9)	fig|6666666.1083231.peg.4795
Enterobacteriaceae_bin136	Nucleosides and Nucleotides	Pyrimidines	pyrimidine conversions	Thymidylate synthase (EC 2.1.1.45)	fig|6666666.1083231.peg.1098, fig|6666666.1083231.peg.2487
Enterobacteriaceae_bin136	Nucleosides and Nucleotides	Pyrimidines	pyrimidine conversions	Cytidine deaminase (EC 3.5.4.5)	fig|6666666.1083231.peg.3440
Enterobacteriaceae_bin136	Nucleosides and Nucleotides	Pyrimidines	pyrimidine conversions	Uridine phosphorylase (EC 2.4.2.3)	fig|6666666.1083231.peg.283
Enterobacteriaceae_bin136	Nucleosides and Nucleotides	Pyrimidines	pyrimidine conversions	Deoxycytidine triphosphate deaminase (EC 3.5.4.13)	fig|6666666.1083231.peg.3385
Enterobacteriaceae_bin136	Nucleosides and Nucleotides	Pyrimidines	pyrimidine conversions	3'-nucleotidase (EC 3.1.3.6)	fig|6666666.1083231.peg.2945
Enterobacteriaceae_bin136	Nucleosides and Nucleotides	Pyrimidines	pyrimidine conversions	Purine trans deoxyribosylase (Nucleoside deoxyribosyltransferase-I) (EC 2.4.2.6)	fig|6666666.1083231.peg.4396
Enterobacteriaceae_bin136	Nucleosides and Nucleotides	Pyrimidines	pyrimidine conversions	Uridine kinase (EC 2.7.1.48)	fig|6666666.1083231.peg.3386
Enterobacteriaceae_bin136	Nucleosides and Nucleotides	Pyrimidines	pyrimidine conversions	Uracil phosphoribosyltransferase (EC 2.4.2.9)	fig|6666666.1083231.peg.4669
Enterobacteriaceae_bin136	Nucleosides and Nucleotides	Pyrimidines	pyrimidine conversions	Purine nucleoside phosphorylase (EC 2.4.2.1)	fig|6666666.1083231.peg.854
Enterobacteriaceae_bin136	Nucleosides and Nucleotides	Pyrimidines	pyrimidine conversions	Thymidine phosphorylase (EC 2.4.2.4)	fig|6666666.1083231.peg.852
Enterobacteriaceae_bin136	Nucleosides and Nucleotides	Pyrimidines	pyrimidine conversions	Nucleoside diphosphate kinase (EC 2.7.4.6)	fig|6666666.1083231.peg.4706
Enterobacteriaceae_bin136	Nucleosides and Nucleotides	Pyrimidines	pyrimidine conversions	Thymidine kinase (EC 2.7.1.21)	fig|6666666.1083231.peg.3849
Enterobacteriaceae_bin136	Nucleosides and Nucleotides	Pyrimidines	pyrimidine conversions	Cytosine deaminase (EC 3.5.4.1)	fig|6666666.1083231.peg.821
Enterobacteriaceae_bin136	Nucleosides and Nucleotides	Pyrimidines	pyrimidine conversions	Cytidylate kinase (EC 2.7.4.25)	fig|6666666.1083231.peg.1514
Enterobacteriaceae_bin136	Nucleosides and Nucleotides	Pyrimidines	pyrimidine conversions	Thioredoxin reductase (EC 1.8.1.9)	fig|6666666.1083231.peg.1493, fig|6666666.1083231.peg.4904, fig|6666666.1083231.peg.4905
Enterobacteriaceae_bin136	Nucleosides and Nucleotides	Nucleosides and Nucleotides - no subcategory	Hydantoin metabolism	N-carbamoyl-L-amino acid hydrolase (EC 3.5.1.87)	fig|6666666.1083231.peg.4174
Enterobacteriaceae_bin136	Nucleosides and Nucleotides	Nucleosides and Nucleotides - no subcategory	dNTP triphosphohydrolase protein family	Deoxyguanosinetriphosphate triphosphohydrolase (EC 3.1.5.1), subgroup 1	fig|6666666.1083231.peg.1024
Enterobacteriaceae_bin136	Nucleosides and Nucleotides	Nucleosides and Nucleotides - no subcategory	Adenosyl nucleosidases	S-adenosylhomocysteine nucleosidase (EC 3.2.2.9)	fig|6666666.1083231.peg.1023
Enterobacteriaceae_bin136	Nucleosides and Nucleotides	Nucleosides and Nucleotides - no subcategory	Adenosyl nucleosidases	5'-methylthioadenosine nucleosidase (EC 3.2.2.16)	fig|6666666.1083231.peg.1023
Enterobacteriaceae_bin136	Nucleosides and Nucleotides	Nucleosides and Nucleotides - no subcategory	Adenosyl nucleosidases	Purine nucleoside phosphorylase (EC 2.4.2.1)	fig|6666666.1083231.peg.854
Enterobacteriaceae_bin136	Nucleosides and Nucleotides	Nucleosides and Nucleotides - no subcategory	Ribonucleotide reduction	Ribonucleotide reductase of class Ib (aerobic), alpha subunit (EC 1.17.4.1)	fig|6666666.1083231.peg.688, fig|6666666.1083231.peg.2381
Enterobacteriaceae_bin136	Nucleosides and Nucleotides	Nucleosides and Nucleotides - no subcategory	Ribonucleotide reduction	Ribonucleotide reductase of class Ib (aerobic), beta subunit (EC 1.17.4.1)	fig|6666666.1083231.peg.689, fig|6666666.1083231.peg.2382
Enterobacteriaceae_bin136	Nucleosides and Nucleotides	Nucleosides and Nucleotides - no subcategory	Ribonucleotide reduction	Ribonucleotide reductase of class III (anaerobic), large subunit (EC 1.17.4.2)	fig|6666666.1083231.peg.2020
Enterobacteriaceae_bin136	Nucleosides and Nucleotides	Nucleosides and Nucleotides - no subcategory	Ribonucleotide reduction	Glutaredoxin-like protein NrdH, required for reduction of Ribonucleotide reductase class Ib	fig|6666666.1083231.peg.686, fig|6666666.1083231.peg.2379
Enterobacteriaceae_bin136	Nucleosides and Nucleotides	Nucleosides and Nucleotides - no subcategory	Ribonucleotide reduction	Ribonucleotide reduction protein NrdI	fig|6666666.1083231.peg.687, fig|6666666.1083231.peg.2380
Enterobacteriaceae_bin136	Nucleosides and Nucleotides	Nucleosides and Nucleotides - no subcategory	Ribonucleotide reduction	Ribonucleotide reductase of class III (anaerobic), activating protein (EC 1.97.1.4)	fig|6666666.1083231.peg.2021
Enterobacteriaceae_bin136	Nucleosides and Nucleotides	Nucleosides and Nucleotides - no subcategory	Ribonucleotide reduction	Ribonucleotide reductase of class Ia (aerobic), alpha subunit (EC 1.17.4.1)	fig|6666666.1083231.peg.2785
Enterobacteriaceae_bin136	Nucleosides and Nucleotides	Nucleosides and Nucleotides - no subcategory	Ribonucleotide reduction	Ribonucleotide reductase of class Ia (aerobic), beta subunit (EC 1.17.4.1)	fig|6666666.1083231.peg.2786
Enterobacteriaceae_bin136	Nucleosides and Nucleotides	Purines	Xanthine Metabolism in Bacteria	Xanthine permease	fig|6666666.1083231.peg.4268
Enterobacteriaceae_bin136	Nucleosides and Nucleotides	Purines	Xanthine Metabolism in Bacteria	Na+ dependent nucleoside transporter NupC	fig|6666666.1083231.peg.850, fig|6666666.1083231.peg.1310
Enterobacteriaceae_bin136	Nucleosides and Nucleotides	Purines	GMP synthase	GMP synthase [glutamine-hydrolyzing], ATP pyrophosphatase subunit (EC 6.3.5.2)	fig|6666666.1083231.peg.4677
Enterobacteriaceae_bin136	Nucleosides and Nucleotides	Purines	GMP synthase	GMP synthase [glutamine-hydrolyzing], amidotransferase subunit (EC 6.3.5.2)	fig|6666666.1083231.peg.4677
Enterobacteriaceae_bin136	Nucleosides and Nucleotides	Purines	Purine Utilization	Periplasmic aromatic aldehyde oxidoreductase, FAD binding subunit YagS	fig|6666666.1083231.peg.4324
Enterobacteriaceae_bin136	Nucleosides and Nucleotides	Purines	Purine Utilization	Xanthine permease	fig|6666666.1083231.peg.4268
Enterobacteriaceae_bin136	Nucleosides and Nucleotides	Purines	Purine Utilization	Guanine deaminase (EC 3.5.4.3)	fig|6666666.1083231.peg.2316
Enterobacteriaceae_bin136	Nucleosides and Nucleotides	Purines	Purine Utilization	Xanthine and CO dehydrogenases maturation factor, XdhC/CoxF family	fig|6666666.1083231.peg.2572
Enterobacteriaceae_bin136	Nucleosides and Nucleotides	Purines	De Novo Purine Biosynthesis	Phosphoribosylamine--glycine ligase (EC 6.3.4.13)	fig|6666666.1083231.peg.1710
Enterobacteriaceae_bin136	Nucleosides and Nucleotides	Purines	De Novo Purine Biosynthesis	Phosphoribosylglycinamide formyltransferase (EC 2.1.2.2)	fig|6666666.1083231.peg.4671
Enterobacteriaceae_bin136	Nucleosides and Nucleotides	Purines	De Novo Purine Biosynthesis	Phosphoribosylformylglycinamidine synthase, glutamine amidotransferase subunit (EC 6.3.5.3)	fig|6666666.1083231.peg.4733
Enterobacteriaceae_bin136	Nucleosides and Nucleotides	Purines	De Novo Purine Biosynthesis	Phosphoribosylaminoimidazole-succinocarboxamide synthase (EC 6.3.2.6)	fig|6666666.1083231.peg.4658
Enterobacteriaceae_bin136	Nucleosides and Nucleotides	Purines	De Novo Purine Biosynthesis	IMP cyclohydrolase (EC 3.5.4.10)	fig|6666666.1083231.peg.1709
Enterobacteriaceae_bin136	Nucleosides and Nucleotides	Purines	De Novo Purine Biosynthesis	Phosphoribosylaminoimidazolecarboxamide formyltransferase (EC 2.1.2.3)	fig|6666666.1083231.peg.1709
Enterobacteriaceae_bin136	Nucleosides and Nucleotides	Purines	De Novo Purine Biosynthesis	Amidophosphoribosyltransferase (EC 2.4.2.14)	fig|6666666.1083231.peg.2849
Enterobacteriaceae_bin136	Nucleosides and Nucleotides	Purines	De Novo Purine Biosynthesis	Phosphoribosylformylglycinamidine synthase, synthetase subunit (EC 6.3.5.3)	fig|6666666.1083231.peg.4733
Enterobacteriaceae_bin136	Nucleosides and Nucleotides	Purines	De Novo Purine Biosynthesis	Adenylosuccinate lyase (EC 4.3.2.2)	fig|6666666.1083231.peg.727
Enterobacteriaceae_bin136	Nucleosides and Nucleotides	Purines	De Novo Purine Biosynthesis	Ribose-phosphate pyrophosphokinase (EC 2.7.6.1)	fig|6666666.1083231.peg.3818
Enterobacteriaceae_bin136	Nucleosides and Nucleotides	Purines	De Novo Purine Biosynthesis	Phosphoribosylformylglycinamidine cyclo-ligase (EC 6.3.3.1)	fig|6666666.1083231.peg.4670
Enterobacteriaceae_bin136	Nucleosides and Nucleotides	Purines	Purine nucleotide synthesis regulator	Purine nucleotide synthesis repressor	fig|6666666.1083231.peg.2251
Enterobacteriaceae_bin136	Nucleosides and Nucleotides	Purines	Purine conversions	3'-nucleotidase (EC 3.1.3.6)	fig|6666666.1083231.peg.2945
Enterobacteriaceae_bin136	Nucleosides and Nucleotides	Purines	Purine conversions	Xanthine-guanine phosphoribosyltransferase (EC 2.4.2.22)	fig|6666666.1083231.peg.4153
Enterobacteriaceae_bin136	Nucleosides and Nucleotides	Purines	Purine conversions	5'-nucleotidase (EC 3.1.3.5)	fig|6666666.1083231.peg.3336
Enterobacteriaceae_bin136	Nucleosides and Nucleotides	Purines	Purine conversions	Guanylate kinase (EC 2.7.4.8)	fig|6666666.1083231.peg.4274
Enterobacteriaceae_bin136	Nucleosides and Nucleotides	Purines	Purine conversions	Purine nucleoside phosphorylase (EC 2.4.2.1)	fig|6666666.1083231.peg.854
Enterobacteriaceae_bin136	Nucleosides and Nucleotides	Purines	Purine conversions	GMP synthase [glutamine-hydrolyzing], amidotransferase subunit (EC 6.3.5.2)	fig|6666666.1083231.peg.4677
Enterobacteriaceae_bin136	Nucleosides and Nucleotides	Purines	Purine conversions	Guanine deaminase (EC 3.5.4.3)	fig|6666666.1083231.peg.2316
Enterobacteriaceae_bin136	Nucleosides and Nucleotides	Purines	Purine conversions	Purine trans deoxyribosylase (Nucleoside deoxyribosyltransferase-I) (EC 2.4.2.6)	fig|6666666.1083231.peg.4396
Enterobacteriaceae_bin136	Nucleosides and Nucleotides	Purines	Purine conversions	Adenylosuccinate synthetase (EC 6.3.4.4)	fig|6666666.1083231.peg.356
Enterobacteriaceae_bin136	Nucleosides and Nucleotides	Purines	Purine conversions	AMP nucleosidase (EC 3.2.2.4)	fig|6666666.1083231.peg.3198
Enterobacteriaceae_bin136	Nucleosides and Nucleotides	Purines	Purine conversions	Adenine phosphoribosyltransferase (EC 2.4.2.7)	fig|6666666.1083231.peg.3351
Enterobacteriaceae_bin136	Nucleosides and Nucleotides	Purines	Purine conversions	Adenylosuccinate lyase (EC 4.3.2.2)	fig|6666666.1083231.peg.727
Enterobacteriaceae_bin136	Nucleosides and Nucleotides	Purines	Purine conversions	Inosine-guanosine kinase (EC 2.7.1.73)	fig|6666666.1083231.peg.3340
Enterobacteriaceae_bin136	Nucleosides and Nucleotides	Purines	Purine conversions	2',3'-cyclic-nucleotide 2'-phosphodiesterase (EC 3.1.4.16)	fig|6666666.1083231.peg.2945
Enterobacteriaceae_bin136	Nucleosides and Nucleotides	Purines	Purine conversions	Inosine-uridine preferring nucleoside hydrolase (EC 3.2.2.1)	fig|6666666.1083231.peg.3665
Enterobacteriaceae_bin136	Nucleosides and Nucleotides	Purines	Purine conversions	GMP reductase (EC 1.7.1.7)	fig|6666666.1083231.peg.972
Enterobacteriaceae_bin136	Nucleosides and Nucleotides	Purines	Purine conversions	Adenosine deaminase (EC 3.5.4.4)	fig|6666666.1083231.peg.53
Enterobacteriaceae_bin136	Nucleosides and Nucleotides	Purines	Purine conversions	Adenylate kinase (EC 2.7.4.3)	fig|6666666.1083231.peg.3343
Enterobacteriaceae_bin136	Nucleosides and Nucleotides	Purines	Purine conversions	Polyphosphate kinase (EC 2.7.4.1)	fig|6666666.1083231.peg.4672
Enterobacteriaceae_bin136	Nucleosides and Nucleotides	Purines	Purine conversions	Nucleoside diphosphate kinase (EC 2.7.4.6)	fig|6666666.1083231.peg.4706
Enterobacteriaceae_bin136	Nucleosides and Nucleotides	Purines	Purine conversions	Inosine-5'-monophosphate dehydrogenase (EC 1.1.1.205)	fig|6666666.1083231.peg.4678
Enterobacteriaceae_bin136	Nucleosides and Nucleotides	Purines	Purine conversions	Deoxyguanosinetriphosphate triphosphohydrolase (EC 3.1.5.1), subgroup 1	fig|6666666.1083231.peg.1024
Enterobacteriaceae_bin136	Nucleosides and Nucleotides	Purines	Purine conversions	Hypoxanthine-guanine phosphoribosyltransferase (EC 2.4.2.8)	fig|6666666.1083231.peg.998, fig|6666666.1083231.peg.2195
Enterobacteriaceae_bin136	Nucleosides and Nucleotides	Purines	Purine conversions	GMP synthase [glutamine-hydrolyzing], ATP pyrophosphatase subunit (EC 6.3.5.2)	fig|6666666.1083231.peg.4677
Enterobacteriaceae_bin136	Nucleosides and Nucleotides	Detoxification	Nucleoside triphosphate pyrophosphohydrolase MazG	Nucleoside triphosphate pyrophosphohydrolase MazG (EC 3.6.1.8)	fig|6666666.1083231.peg.2448
Enterobacteriaceae_bin136	Nucleosides and Nucleotides	Detoxification	Nudix proteins (nucleoside triphosphate hydrolases)	5-methyl-dCTP pyrophosphohydrolase (EC 3.6.1.-)	fig|6666666.1083231.peg.4297
Enterobacteriaceae_bin136	Nucleosides and Nucleotides	Detoxification	Nudix proteins (nucleoside triphosphate hydrolases)	ADP-ribose pyrophosphatase (EC 3.6.1.13)	fig|6666666.1083231.peg.1942
Enterobacteriaceae_bin136	Iron acquisition and metabolism	Iron acquisition and metabolism - no subcategory	Encapsulating protein for DyP-type peroxidase and ferritin-like protein oligomers	Predicted dye-decolorizing peroxidase (DyP), YfeX-like subgroup	fig|6666666.1083231.peg.4628
Enterobacteriaceae_bin136	Iron acquisition and metabolism	Iron acquisition and metabolism - no subcategory	Encapsulating protein for DyP-type peroxidase and ferritin-like protein oligomers	Predicted outer membrane lipoprotein YfeY	fig|6666666.1083231.peg.4629
Enterobacteriaceae_bin136	Iron acquisition and metabolism	Siderophores	Siderophore Aerobactin	Ferric hydroxamate ABC transporter (TC 3.A.1.14.3), periplasmic substrate binding protein FhuD	fig|6666666.1083231.peg.1016
Enterobacteriaceae_bin136	Iron acquisition and metabolism	Siderophores	Siderophore Aerobactin	Ferric hydroxamate ABC transporter (TC 3.A.1.14.3), permease component FhuB	fig|6666666.1083231.peg.1017
Enterobacteriaceae_bin136	Iron acquisition and metabolism	Siderophores	Siderophore Aerobactin	N(2)-citryl-N(6)-acetyl-N(6)-hydroxylysine synthase (EC 6.3.2.38), aerobactin biosynthesis protein IucA	fig|6666666.1083231.peg.2205
Enterobacteriaceae_bin136	Iron acquisition and metabolism	Siderophores	Siderophore Aerobactin	N6-hydroxylysine O-acetyltransferase (EC 2.3.1.102), aerobactin biosynthesis protein IucB	fig|6666666.1083231.peg.2204
Enterobacteriaceae_bin136	Iron acquisition and metabolism	Siderophores	Siderophore Aerobactin	Ferric hydroxamate outer membrane receptor FhuA	fig|6666666.1083231.peg.1014
Enterobacteriaceae_bin136	Iron acquisition and metabolism	Siderophores	Siderophore Aerobactin	Aerobactin synthase (EC 6.3.2.39), aerobactin biosynthesis protein IucC	fig|6666666.1083231.peg.2203
Enterobacteriaceae_bin136	Iron acquisition and metabolism	Siderophores	Siderophore Aerobactin	L-lysine 6-monooxygenase [NADPH] (EC 1.14.13.59), aerobactin biosynthesis protein IucD	fig|6666666.1083231.peg.2202
Enterobacteriaceae_bin136	Iron acquisition and metabolism	Siderophores	Siderophore Aerobactin	Ferric hydroxamate ABC transporter (TC 3.A.1.14.3), ATP-binding protein FhuC	fig|6666666.1083231.peg.1015
Enterobacteriaceae_bin136	Iron acquisition and metabolism	Siderophores	Siderophore Aerobactin	Possible H+-antiporter clustered with aerobactin genes	fig|6666666.1083231.peg.2206
Enterobacteriaceae_bin136	Iron acquisition and metabolism	Siderophores	Siderophore Aerobactin	Aerobactin siderophore receptor IutA	fig|6666666.1083231.peg.2201
Enterobacteriaceae_bin136	Iron acquisition and metabolism	Siderophores	Siderophore Aerobactin	Iron-chelator utilization protein	fig|6666666.1083231.peg.1982
Enterobacteriaceae_bin136	Iron acquisition and metabolism	Siderophores	Siderophore Enterobactin	Isochorismatase (EC 3.3.2.1) [enterobactin] siderophore	fig|6666666.1083231.peg.1816
Enterobacteriaceae_bin136	Iron acquisition and metabolism	Siderophores	Siderophore Enterobactin	2,3-dihydro-2,3-dihydroxybenzoate dehydrogenase (EC 1.3.1.28) [enterobactin] siderophore	fig|6666666.1083231.peg.1815
Enterobacteriaceae_bin136	Iron acquisition and metabolism	Siderophores	Siderophore Enterobactin	Apo-aryl carrier domain of EntB	fig|6666666.1083231.peg.1816
Enterobacteriaceae_bin136	Iron acquisition and metabolism	Siderophores	Siderophore Enterobactin	Enterobactin synthetase component F, serine activating enzyme (EC 2.7.7.-)	fig|6666666.1083231.peg.1828
Enterobacteriaceae_bin136	Iron acquisition and metabolism	Siderophores	Siderophore Enterobactin	Ferric enterobactin-binding periplasmic protein FepB (TC 3.A.1.14.2)	fig|6666666.1083231.peg.1819
Enterobacteriaceae_bin136	Iron acquisition and metabolism	Siderophores	Siderophore Enterobactin	Proofreading thioesterase in enterobactin biosynthesis EntH	fig|6666666.1083231.peg.1814
Enterobacteriaceae_bin136	Iron acquisition and metabolism	Siderophores	Siderophore Enterobactin	Isochorismate synthase (EC 5.4.4.2) [enterobactin] siderophore	fig|6666666.1083231.peg.1818
Enterobacteriaceae_bin136	Iron acquisition and metabolism	Siderophores	Siderophore Enterobactin	Ferric enterobactin transport system permease protein FepG (TC 3.A.1.14.2)	fig|6666666.1083231.peg.1822
Enterobacteriaceae_bin136	Iron acquisition and metabolism	Siderophores	Siderophore Enterobactin	Enterobactin esterase	fig|6666666.1083231.peg.1830
Enterobacteriaceae_bin136	Iron acquisition and metabolism	Siderophores	Siderophore Enterobactin	2,3-dihydroxybenzoate-AMP ligase (EC 2.7.7.58) [enterobactin] siderophore	fig|6666666.1083231.peg.1817
Enterobacteriaceae_bin136	Iron acquisition and metabolism	Siderophores	Siderophore Enterobactin	Ferric enterobactin transport ATP-binding protein FepC (TC 3.A.1.14.2)	fig|6666666.1083231.peg.1823
Enterobacteriaceae_bin136	Iron acquisition and metabolism	Siderophores	Siderophore Enterobactin	Enterobactin exporter EntS	fig|6666666.1083231.peg.1820
Enterobacteriaceae_bin136	Iron acquisition and metabolism	Siderophores	Siderophore Enterobactin	Ferric enterobactin transport system permease protein FepD (TC 3.A.1.14.2)	fig|6666666.1083231.peg.1821
Enterobacteriaceae_bin136	Miscellaneous	Miscellaneous - no subcategory	Muconate lactonizing enzyme family	O-succinylbenzoate synthase (EC 4.2.1.113)	fig|6666666.1083231.peg.2799
Enterobacteriaceae_bin136	Miscellaneous	Miscellaneous - no subcategory	Aromatic dioxygenase mess	3,4-dihydroxyphenylacetate 2,3-dioxygenase (EC 1.13.11.15)	fig|6666666.1083231.peg.3283
Enterobacteriaceae_bin136	Miscellaneous	Miscellaneous - no subcategory	Aromatic dioxygenase mess	3-phenylpropionate dioxygenase ferredoxin subunit	fig|6666666.1083231.peg.570
Enterobacteriaceae_bin136	Miscellaneous	Miscellaneous - no subcategory	Broadly distributed proteins not in subsystems	YciL protein	fig|6666666.1083231.peg.3863
Enterobacteriaceae_bin136	Miscellaneous	Miscellaneous - no subcategory	Broadly distributed proteins not in subsystems	YpfJ protein, zinc metalloprotease superfamily	fig|6666666.1083231.peg.4657
Enterobacteriaceae_bin136	Miscellaneous	Miscellaneous - no subcategory	Broadly distributed proteins not in subsystems	UPF0225 protein YchJ	fig|6666666.1083231.peg.3841
Enterobacteriaceae_bin136	Miscellaneous	Miscellaneous - no subcategory	Broadly distributed proteins not in subsystems	FIG002473: Protein YcaR in KDO2-Lipid A biosynthesis cluster	fig|6666666.1083231.peg.1523
Enterobacteriaceae_bin136	Miscellaneous	Miscellaneous - no subcategory	DedA family of inner membrane proteins	DedA family inner membrane protein YghB	fig|6666666.1083231.peg.1926
Enterobacteriaceae_bin136	Miscellaneous	Miscellaneous - no subcategory	DedA family of inner membrane proteins	DedA family inner membrane protein YqjA	fig|6666666.1083231.peg.1993
Enterobacteriaceae_bin136	Miscellaneous	Miscellaneous - no subcategory	DedA family of inner membrane proteins	DedA protein	fig|6666666.1083231.peg.2854
Enterobacteriaceae_bin136	Miscellaneous	Miscellaneous - no subcategory	DedA family of inner membrane proteins	DedA family inner membrane protein YabI	fig|6666666.1083231.peg.935
Enterobacteriaceae_bin136	Miscellaneous	Miscellaneous - no subcategory	Dioxygenases (EC 1.13.11.-)	3,4-dihydroxyphenylacetate 2,3-dioxygenase (EC 1.13.11.15)	fig|6666666.1083231.peg.3283
Enterobacteriaceae_bin136	Miscellaneous	Miscellaneous - no subcategory	Dioxygenases (EC 1.14.12.-)	3-phenylpropionate dioxygenase ferredoxin subunit	fig|6666666.1083231.peg.570
Enterobacteriaceae_bin136	Miscellaneous	Plant-Prokaryote DOE project	Single-Rhodanese-domain proteins	Rhodanese domain protein, Enterobacterial subgroup, YceA homolog	fig|6666666.1083231.peg.4823
Enterobacteriaceae_bin136	Miscellaneous	Plant-Prokaryote DOE project	Single-Rhodanese-domain proteins	Thiosulfate sulfurtransferase GlpE (EC 2.8.1.1)	fig|6666666.1083231.peg.214
Enterobacteriaceae_bin136	Fatty Acids, Lipids, and Isoprenoids	Isoprenoids	Polyprenyl Diphosphate Biosynthesis	Undecaprenyl diphosphate synthase (EC 2.5.1.31)	fig|6666666.1083231.peg.1036
Enterobacteriaceae_bin136	Fatty Acids, Lipids, and Isoprenoids	Isoprenoids	Polyprenyl Diphosphate Biosynthesis	Octaprenyl diphosphate synthase (EC 2.5.1.90)	fig|6666666.1083231.peg.2046
Enterobacteriaceae_bin136	Fatty Acids, Lipids, and Isoprenoids	Isoprenoids	Polyprenyl Diphosphate Biosynthesis	Geranylgeranyl diphosphate synthase (EC 2.5.1.29)	fig|6666666.1083231.peg.789
Enterobacteriaceae_bin136	Fatty Acids, Lipids, and Isoprenoids	Isoprenoids	Isoprenoinds for Quinones	Geranylgeranyl diphosphate synthase (EC 2.5.1.29)	fig|6666666.1083231.peg.789
Enterobacteriaceae_bin136	Fatty Acids, Lipids, and Isoprenoids	Isoprenoids	Isoprenoinds for Quinones	Octaprenyl diphosphate synthase (EC 2.5.1.90)	fig|6666666.1083231.peg.2046
Enterobacteriaceae_bin136	Fatty Acids, Lipids, and Isoprenoids	Isoprenoids	Isoprenoinds for Quinones	Undecaprenyl diphosphate synthase (EC 2.5.1.31)	fig|6666666.1083231.peg.1036
Enterobacteriaceae_bin136	Fatty Acids, Lipids, and Isoprenoids	Isoprenoids	Isoprenoid Biosynthesis	Acetyl-CoA acetyltransferase (EC 2.3.1.9)	fig|6666666.1083231.peg.78, fig|6666666.1083231.peg.2504, fig|6666666.1083231.peg.2782, fig|6666666.1083231.peg.3614
Enterobacteriaceae_bin136	Fatty Acids, Lipids, and Isoprenoids	Isoprenoids	Isoprenoid Biosynthesis	Isopentenyl-diphosphate delta-isomerase, FMN-dependent (EC 5.3.3.2)	fig|6666666.1083231.peg.790
Enterobacteriaceae_bin136	Fatty Acids, Lipids, and Isoprenoids	Isoprenoids	Isoprenoid Biosynthesis	4-diphosphocytidyl-2-C-methyl-D-erythritol kinase (EC 2.7.1.148)	fig|6666666.1083231.peg.3819
Enterobacteriaceae_bin136	Fatty Acids, Lipids, and Isoprenoids	Isoprenoids	Isoprenoid Biosynthesis	Undecaprenyl diphosphate synthase (EC 2.5.1.31)	fig|6666666.1083231.peg.1036
Enterobacteriaceae_bin136	Fatty Acids, Lipids, and Isoprenoids	Isoprenoids	Isoprenoid Biosynthesis	2-C-methyl-D-erythritol 2,4-cyclodiphosphate synthase (EC 4.6.1.12)	fig|6666666.1083231.peg.2429
Enterobacteriaceae_bin136	Fatty Acids, Lipids, and Isoprenoids	Isoprenoids	Isoprenoid Biosynthesis	2-C-methyl-D-erythritol 4-phosphate cytidylyltransferase (EC 2.7.7.60)	fig|6666666.1083231.peg.2430
Enterobacteriaceae_bin136	Fatty Acids, Lipids, and Isoprenoids	Isoprenoids	Isoprenoid Biosynthesis	1-deoxy-D-xylulose 5-phosphate reductoisomerase (EC 1.1.1.267)	fig|6666666.1083231.peg.1035
Enterobacteriaceae_bin136	Fatty Acids, Lipids, and Isoprenoids	Triacylglycerols	Triacylglycerol metabolism	Lysophospholipase L2 (EC 3.1.1.5)	fig|6666666.1083231.peg.277
Enterobacteriaceae_bin136	Fatty Acids, Lipids, and Isoprenoids	Triacylglycerols	Triacylglycerol metabolism	Putative lipase in cluster with Phosphatidate cytidylyltransferase	fig|6666666.1083231.peg.1646
Enterobacteriaceae_bin136	Fatty Acids, Lipids, and Isoprenoids	Fatty acids	Fatty acid metabolism cluster	3-ketoacyl-CoA thiolase (EC 2.3.1.16)	fig|6666666.1083231.peg.297, fig|6666666.1083231.peg.2876, fig|6666666.1083231.peg.3614
Enterobacteriaceae_bin136	Fatty Acids, Lipids, and Isoprenoids	Fatty acids	Fatty acid metabolism cluster	3-hydroxyacyl-CoA dehydrogenase (EC 1.1.1.35)	fig|6666666.1083231.peg.298, fig|6666666.1083231.peg.2875
Enterobacteriaceae_bin136	Fatty Acids, Lipids, and Isoprenoids	Fatty acids	Fatty acid metabolism cluster	Long-chain-fatty-acid--CoA ligase (EC 6.2.1.3)	fig|6666666.1083231.peg.2711
Enterobacteriaceae_bin136	Fatty Acids, Lipids, and Isoprenoids	Fatty acids	Fatty acid metabolism cluster	Enoyl-CoA hydratase (EC 4.2.1.17)	fig|6666666.1083231.peg.298, fig|6666666.1083231.peg.2875
Enterobacteriaceae_bin136	Fatty Acids, Lipids, and Isoprenoids	Fatty acids	Fatty acid metabolism cluster	3-hydroxybutyryl-CoA epimerase (EC 5.1.2.3)	fig|6666666.1083231.peg.298, fig|6666666.1083231.peg.2875
Enterobacteriaceae_bin136	Fatty Acids, Lipids, and Isoprenoids	Fatty Acids, Lipids, and Isoprenoids - no subcategory	Polyhydroxybutyrate metabolism	3-hydroxyacyl-CoA dehydrogenase (EC 1.1.1.35)	fig|6666666.1083231.peg.298, fig|6666666.1083231.peg.2875
Enterobacteriaceae_bin136	Fatty Acids, Lipids, and Isoprenoids	Fatty Acids, Lipids, and Isoprenoids - no subcategory	Polyhydroxybutyrate metabolism	3-ketoacyl-CoA thiolase (EC 2.3.1.16)	fig|6666666.1083231.peg.297, fig|6666666.1083231.peg.2876, fig|6666666.1083231.peg.3614
Enterobacteriaceae_bin136	Fatty Acids, Lipids, and Isoprenoids	Fatty Acids, Lipids, and Isoprenoids - no subcategory	Polyhydroxybutyrate metabolism	Acetoacetyl-CoA reductase (EC 1.1.1.36)	fig|6666666.1083231.peg.3579
Enterobacteriaceae_bin136	Fatty Acids, Lipids, and Isoprenoids	Fatty Acids, Lipids, and Isoprenoids - no subcategory	Polyhydroxybutyrate metabolism	3-hydroxybutyryl-CoA epimerase (EC 5.1.2.3)	fig|6666666.1083231.peg.298, fig|6666666.1083231.peg.2875
Enterobacteriaceae_bin136	Fatty Acids, Lipids, and Isoprenoids	Fatty Acids, Lipids, and Isoprenoids - no subcategory	Polyhydroxybutyrate metabolism	Acetyl-CoA acetyltransferase (EC 2.3.1.9)	fig|6666666.1083231.peg.78, fig|6666666.1083231.peg.2504, fig|6666666.1083231.peg.2782, fig|6666666.1083231.peg.3614
Enterobacteriaceae_bin136	Fatty Acids, Lipids, and Isoprenoids	Fatty Acids, Lipids, and Isoprenoids - no subcategory	Polyhydroxybutyrate metabolism	Enoyl-CoA hydratase (EC 4.2.1.17)	fig|6666666.1083231.peg.298, fig|6666666.1083231.peg.2875
Enterobacteriaceae_bin136	Nitrogen Metabolism	Nitrogen Metabolism - no subcategory	Ammonia assimilation	Glutamate-ammonia-ligase adenylyltransferase (EC 2.7.7.42)	fig|6666666.1083231.peg.1952
Enterobacteriaceae_bin136	Nitrogen Metabolism	Nitrogen Metabolism - no subcategory	Ammonia assimilation	[Protein-PII] uridylyltransferase (EC 2.7.7.59)	fig|6666666.1083231.peg.1029
Enterobacteriaceae_bin136	Nitrogen Metabolism	Nitrogen Metabolism - no subcategory	Ammonia assimilation	Glutamate synthase [NADPH] small chain (EC 1.4.1.13)	fig|6666666.1083231.peg.2072
Enterobacteriaceae_bin136	Nitrogen Metabolism	Nitrogen Metabolism - no subcategory	Ammonia assimilation	Glutamate synthase [NADPH] large chain (EC 1.4.1.13)	fig|6666666.1083231.peg.2071
Enterobacteriaceae_bin136	Nitrogen Metabolism	Nitrogen Metabolism - no subcategory	Ammonia assimilation	Glutamine synthetase type I (EC 6.3.1.2)	fig|6666666.1083231.peg.3602
Enterobacteriaceae_bin136	Nitrogen Metabolism	Nitrogen Metabolism - no subcategory	Ammonia assimilation	Nitrogen regulatory protein P-II	fig|6666666.1083231.peg.4729
Enterobacteriaceae_bin136	Nitrogen Metabolism	Nitrogen Metabolism - no subcategory	Cyanate hydrolysis	Cyn operon transcriptional activator	fig|6666666.1083231.peg.3469
Enterobacteriaceae_bin136	Nitrogen Metabolism	Nitrogen Metabolism - no subcategory	Cyanate hydrolysis	Cyanate hydratase (EC 4.2.1.104)	fig|6666666.1083231.peg.3471, fig|6666666.1083231.peg.4411
Enterobacteriaceae_bin136	Nitrogen Metabolism	Nitrogen Metabolism - no subcategory	Nitrate and nitrite ammonification	Respiratory nitrate reductase delta chain (EC 1.7.99.4)	fig|6666666.1083231.peg.3838
Enterobacteriaceae_bin136	Nitrogen Metabolism	Nitrogen Metabolism - no subcategory	Nitrate and nitrite ammonification	Cytochrome c-type protein NapC	fig|6666666.1083231.peg.4641
Enterobacteriaceae_bin136	Nitrogen Metabolism	Nitrogen Metabolism - no subcategory	Nitrate and nitrite ammonification	Nitrite reductase [NAD(P)H] small subunit (EC 1.7.1.4)	fig|6666666.1083231.peg.154
Enterobacteriaceae_bin136	Nitrogen Metabolism	Nitrogen Metabolism - no subcategory	Nitrate and nitrite ammonification	Nitrate reductase cytochrome c550-type subunit	fig|6666666.1083231.peg.4642
Enterobacteriaceae_bin136	Nitrogen Metabolism	Nitrogen Metabolism - no subcategory	Nitrate and nitrite ammonification	Nitrite transporter NirC	fig|6666666.1083231.peg.155
Enterobacteriaceae_bin136	Nitrogen Metabolism	Nitrogen Metabolism - no subcategory	Nitrate and nitrite ammonification	Respiratory nitrate reductase alpha chain (EC 1.7.99.4)	fig|6666666.1083231.peg.3836
Enterobacteriaceae_bin136	Nitrogen Metabolism	Nitrogen Metabolism - no subcategory	Nitrate and nitrite ammonification	Ferredoxin-type protein NapG (periplasmic nitrate reductase)	fig|6666666.1083231.peg.4644
Enterobacteriaceae_bin136	Nitrogen Metabolism	Nitrogen Metabolism - no subcategory	Nitrate and nitrite ammonification	Ferredoxin-type protein NapF (periplasmic nitrate reductase)	fig|6666666.1083231.peg.4647
Enterobacteriaceae_bin136	Nitrogen Metabolism	Nitrogen Metabolism - no subcategory	Nitrate and nitrite ammonification	Respiratory nitrate reductase gamma chain (EC 1.7.99.4)	fig|6666666.1083231.peg.3839
Enterobacteriaceae_bin136	Nitrogen Metabolism	Nitrogen Metabolism - no subcategory	Nitrate and nitrite ammonification	Polyferredoxin NapH (periplasmic nitrate reductase)	fig|6666666.1083231.peg.4643
Enterobacteriaceae_bin136	Nitrogen Metabolism	Nitrogen Metabolism - no subcategory	Nitrate and nitrite ammonification	Nitrite reductase [NAD(P)H] large subunit (EC 1.7.1.4)	fig|6666666.1083231.peg.153
Enterobacteriaceae_bin136	Nitrogen Metabolism	Nitrogen Metabolism - no subcategory	Nitrate and nitrite ammonification	Respiratory nitrate reductase beta chain (EC 1.7.99.4)	fig|6666666.1083231.peg.3837
Enterobacteriaceae_bin136	Nitrogen Metabolism	Nitrogen Metabolism - no subcategory	Nitrosative stress	Anaerobic nitric oxide reductase flavorubredoxin	fig|6666666.1083231.peg.641
Enterobacteriaceae_bin136	Nitrogen Metabolism	Nitrogen Metabolism - no subcategory	Nitrosative stress	Nitrite-sensitive transcriptional repressor NsrR	fig|6666666.1083231.peg.355
Enterobacteriaceae_bin136	Nitrogen Metabolism	Nitrogen Metabolism - no subcategory	Nitrosative stress	Anaerobic nitric oxide reductase transcription regulator NorR	fig|6666666.1083231.peg.640
Enterobacteriaceae_bin136	Nitrogen Metabolism	Denitrification	Denitrifying reductase gene clusters	Respiratory nitrate reductase beta chain (EC 1.7.99.4)	fig|6666666.1083231.peg.3837
Enterobacteriaceae_bin136	Nitrogen Metabolism	Denitrification	Denitrifying reductase gene clusters	Nitrate/nitrite transporter NarK	fig|6666666.1083231.peg.3835
Enterobacteriaceae_bin136	Nitrogen Metabolism	Denitrification	Denitrifying reductase gene clusters	Respiratory nitrate reductase gamma chain (EC 1.7.99.4)	fig|6666666.1083231.peg.3839
Enterobacteriaceae_bin136	Nitrogen Metabolism	Denitrification	Denitrifying reductase gene clusters	Respiratory nitrate reductase alpha chain (EC 1.7.99.4)	fig|6666666.1083231.peg.3836
Enterobacteriaceae_bin136	Nitrogen Metabolism	Denitrification	Denitrifying reductase gene clusters	Respiratory nitrate reductase delta chain (EC 1.7.99.4)	fig|6666666.1083231.peg.3838
Enterobacteriaceae_bin136	Metabolism of Aromatic Compounds	Metabolism of central aromatic intermediates	Central meta-cleavage pathway of aromatic compound degradation	5-carboxymethyl-2-hydroxymuconate delta-isomerase (EC 5.3.3.10)	fig|6666666.1083231.peg.3282
Enterobacteriaceae_bin136	Metabolism of Aromatic Compounds	Metabolism of central aromatic intermediates	Central meta-cleavage pathway of aromatic compound degradation	5-carboxymethyl-2-hydroxymuconate semialdehyde dehydrogenase (EC 1.2.1.60)	fig|6666666.1083231.peg.3284
Enterobacteriaceae_bin136	Metabolism of Aromatic Compounds	Metabolism of central aromatic intermediates	Central meta-cleavage pathway of aromatic compound degradation	3,4-dihydroxyphenylacetate 2,3-dioxygenase (EC 1.13.11.15)	fig|6666666.1083231.peg.3283
Enterobacteriaceae_bin136	Metabolism of Aromatic Compounds	Metabolism of central aromatic intermediates	Central meta-cleavage pathway of aromatic compound degradation	2-oxo-hepta-3-ene-1,7-dioic acid hydratase (EC 4.2.-.-)	fig|6666666.1083231.peg.3281
Enterobacteriaceae_bin136	Metabolism of Aromatic Compounds	Metabolism of central aromatic intermediates	Salicylate and gentisate catabolism	Fumarylacetoacetate hydrolase family protein	fig|6666666.1083231.peg.414
Enterobacteriaceae_bin136	Metabolism of Aromatic Compounds	Metabolism of central aromatic intermediates	Salicylate and gentisate catabolism	4-hydroxybenzoate transporter	fig|6666666.1083231.peg.1345
Enterobacteriaceae_bin136	Metabolism of Aromatic Compounds	Metabolism of central aromatic intermediates	Salicylate and gentisate catabolism	Gentisate 1,2-dioxygenase (EC 1.13.11.4)	fig|6666666.1083231.peg.3435
Enterobacteriaceae_bin136	Metabolism of Aromatic Compounds	Metabolism of central aromatic intermediates	Protocatechuate branch of beta-ketoadipate pathway	3-oxoadipate CoA-transferase subunit B (EC 2.8.3.6)	fig|6666666.1083231.peg.77
Enterobacteriaceae_bin136	Metabolism of Aromatic Compounds	Metabolism of central aromatic intermediates	Protocatechuate branch of beta-ketoadipate pathway	Protocatechuate 3,4-dioxygenase beta chain (EC 1.13.11.3)	fig|6666666.1083231.peg.1620
Enterobacteriaceae_bin136	Metabolism of Aromatic Compounds	Metabolism of central aromatic intermediates	Protocatechuate branch of beta-ketoadipate pathway	3-oxoadipate CoA-transferase subunit A (EC 2.8.3.6)	fig|6666666.1083231.peg.76
Enterobacteriaceae_bin136	Metabolism of Aromatic Compounds	Metabolism of central aromatic intermediates	Protocatechuate branch of beta-ketoadipate pathway	Protocatechuate 3,4-dioxygenase alpha chain (EC 1.13.11.3)	fig|6666666.1083231.peg.1621
Enterobacteriaceae_bin136	Metabolism of Aromatic Compounds	Metabolism of central aromatic intermediates	Protocatechuate branch of beta-ketoadipate pathway	4-carboxymuconolactone decarboxylase (EC 4.1.1.44)	fig|6666666.1083231.peg.81, fig|6666666.1083231.peg.3679
Enterobacteriaceae_bin136	Metabolism of Aromatic Compounds	Metabolism of central aromatic intermediates	Protocatechuate branch of beta-ketoadipate pathway	Succinyl-CoA:3-ketoacid-coenzyme A transferase subunit A (EC 2.8.3.5)	fig|6666666.1083231.peg.3612
Enterobacteriaceae_bin136	Metabolism of Aromatic Compounds	Metabolism of central aromatic intermediates	Protocatechuate branch of beta-ketoadipate pathway	3-carboxy-cis,cis-muconate cycloisomerase (EC 5.5.1.2)	fig|6666666.1083231.peg.79
Enterobacteriaceae_bin136	Metabolism of Aromatic Compounds	Metabolism of central aromatic intermediates	Protocatechuate branch of beta-ketoadipate pathway	Beta-ketoadipate enol-lactone hydrolase (EC 3.1.1.24)	fig|6666666.1083231.peg.80
Enterobacteriaceae_bin136	Metabolism of Aromatic Compounds	Metabolism of central aromatic intermediates	Protocatechuate branch of beta-ketoadipate pathway	Succinyl-CoA:3-ketoacid-coenzyme A transferase subunit B (EC 2.8.3.5)	fig|6666666.1083231.peg.3613
Enterobacteriaceae_bin136	Metabolism of Aromatic Compounds	Metabolism of central aromatic intermediates	Protocatechuate branch of beta-ketoadipate pathway	Pca regulon regulatory protein PcaR	fig|6666666.1083231.peg.75
Enterobacteriaceae_bin136	Metabolism of Aromatic Compounds	Metabolism of central aromatic intermediates	Catechol branch of beta-ketoadipate pathway	3-oxoadipate CoA-transferase subunit A (EC 2.8.3.6)	fig|6666666.1083231.peg.76
Enterobacteriaceae_bin136	Metabolism of Aromatic Compounds	Metabolism of central aromatic intermediates	Catechol branch of beta-ketoadipate pathway	Succinyl-CoA:3-ketoacid-coenzyme A transferase subunit B (EC 2.8.3.5)	fig|6666666.1083231.peg.3613
Enterobacteriaceae_bin136	Metabolism of Aromatic Compounds	Metabolism of central aromatic intermediates	Catechol branch of beta-ketoadipate pathway	Beta-ketoadipate enol-lactone hydrolase (EC 3.1.1.24)	fig|6666666.1083231.peg.80
Enterobacteriaceae_bin136	Metabolism of Aromatic Compounds	Metabolism of central aromatic intermediates	Catechol branch of beta-ketoadipate pathway	Succinyl-CoA:3-ketoacid-coenzyme A transferase subunit A (EC 2.8.3.5)	fig|6666666.1083231.peg.3612
Enterobacteriaceae_bin136	Metabolism of Aromatic Compounds	Metabolism of central aromatic intermediates	Catechol branch of beta-ketoadipate pathway	3-oxoadipate CoA-transferase subunit B (EC 2.8.3.6)	fig|6666666.1083231.peg.77
Enterobacteriaceae_bin136	Metabolism of Aromatic Compounds	Metabolism of Aromatic Compounds - no subcategory	Gentisate degradation	Gentisate 1,2-dioxygenase (EC 1.13.11.4)	fig|6666666.1083231.peg.3435
Enterobacteriaceae_bin136	Metabolism of Aromatic Compounds	Metabolism of Aromatic Compounds - no subcategory	Gentisate degradation	4-hydroxybenzoate transporter	fig|6666666.1083231.peg.1345
Enterobacteriaceae_bin136	Metabolism of Aromatic Compounds	Metabolism of Aromatic Compounds - no subcategory	Gentisate degradation	Fumarylacetoacetate hydrolase family protein	fig|6666666.1083231.peg.414
Enterobacteriaceae_bin136	Metabolism of Aromatic Compounds	Metabolism of Aromatic Compounds - no subcategory	Aromatic Amin Catabolism	Monoamine oxidase (1.4.3.4)	fig|6666666.1083231.peg.1667
Enterobacteriaceae_bin136	Metabolism of Aromatic Compounds	Metabolism of Aromatic Compounds - no subcategory	Aromatic Amin Catabolism	3,4-dihydroxyphenylacetate 2,3-dioxygenase (EC 1.13.11.15)	fig|6666666.1083231.peg.3283
Enterobacteriaceae_bin136	Metabolism of Aromatic Compounds	Metabolism of Aromatic Compounds - no subcategory	Aromatic Amin Catabolism	4-hydroxyphenylacetate 3-monooxygenase, reductase component (EC 1.6.8.-)	fig|6666666.1083231.peg.3276
Enterobacteriaceae_bin136	Metabolism of Aromatic Compounds	Metabolism of Aromatic Compounds - no subcategory	Aromatic Amin Catabolism	Phenylacetaldehyde dehydrogenase (EC 1.2.1.39)	fig|6666666.1083231.peg.1669
Enterobacteriaceae_bin136	Metabolism of Aromatic Compounds	Metabolism of Aromatic Compounds - no subcategory	Aromatic Amin Catabolism	Nitrilotriacetate monooxygenase component B (EC 1.14.13.-)	fig|6666666.1083231.peg.1420
Enterobacteriaceae_bin136	Metabolism of Aromatic Compounds	Peripheral pathways for catabolism of aromatic compounds	Benzoate degradation	Benzoate transport protein	fig|6666666.1083231.peg.1595
Enterobacteriaceae_bin136	Metabolism of Aromatic Compounds	Peripheral pathways for catabolism of aromatic compounds	p-Hydroxybenzoate degradation	P-hydroxybenzoate hydroxylase (EC 1.14.13.2)	fig|6666666.1083231.peg.3288
Enterobacteriaceae_bin136	Metabolism of Aromatic Compounds	Peripheral pathways for catabolism of aromatic compounds	p-Hydroxybenzoate degradation	4-hydroxybenzoate transporter	fig|6666666.1083231.peg.1345
Enterobacteriaceae_bin074	Cofactors, Vitamins, Prosthetic Groups, Pigments	Pyridoxine	Pyridoxin (Vitamin B6) Biosynthesis	Pyridoxine 5'-phosphate synthase (EC 2.6.99.2)	fig|6666666.1083230.peg.760
Enterobacteriaceae_bin074	Cofactors, Vitamins, Prosthetic Groups, Pigments	Pyridoxine	Pyridoxin (Vitamin B6) Biosynthesis	D-erythrose-4-phosphate dehydrogenase (EC 1.2.1.72)	fig|6666666.1083230.peg.3982
Enterobacteriaceae_bin074	Cofactors, Vitamins, Prosthetic Groups, Pigments	Pyridoxine	Pyridoxin (Vitamin B6) Biosynthesis	D-3-phosphoglycerate dehydrogenase (EC 1.1.1.95)	fig|6666666.1083230.peg.2133, fig|6666666.1083230.peg.3973
Enterobacteriaceae_bin074	Cofactors, Vitamins, Prosthetic Groups, Pigments	Pyridoxine	Pyridoxin (Vitamin B6) Biosynthesis	1-deoxy-D-xylulose 5-phosphate synthase (EC 2.2.1.7)	fig|6666666.1083230.peg.1430
Enterobacteriaceae_bin074	Cofactors, Vitamins, Prosthetic Groups, Pigments	Pyridoxine	Pyridoxin (Vitamin B6) Biosynthesis	Erythronate-4-phosphate dehydrogenase (EC 1.1.1.290)	fig|6666666.1083230.peg.3043
Enterobacteriaceae_bin074	Cofactors, Vitamins, Prosthetic Groups, Pigments	Pyridoxine	Pyridoxin (Vitamin B6) Biosynthesis	4-hydroxythreonine-4-phosphate dehydrogenase (EC 1.1.1.262)	fig|6666666.1083230.peg.515
Enterobacteriaceae_bin074	Cofactors, Vitamins, Prosthetic Groups, Pigments	Pyridoxine	Pyridoxin (Vitamin B6) Biosynthesis	Pyridoxal kinase (EC 2.7.1.35)	fig|6666666.1083230.peg.2334
Enterobacteriaceae_bin074	Cofactors, Vitamins, Prosthetic Groups, Pigments	Pyridoxine	Pyridoxin (Vitamin B6) Biosynthesis	NAD-dependent glyceraldehyde-3-phosphate dehydrogenase (EC 1.2.1.12)	fig|6666666.1083230.peg.3477
Enterobacteriaceae_bin074	Cofactors, Vitamins, Prosthetic Groups, Pigments	Cofactors, Vitamins, Prosthetic Groups, Pigments - no subcategory	Thiamin biosynthesis	Thiamin ABC transporter, transmembrane component	fig|6666666.1083230.peg.500
Enterobacteriaceae_bin074	Cofactors, Vitamins, Prosthetic Groups, Pigments	Cofactors, Vitamins, Prosthetic Groups, Pigments - no subcategory	Thiamin biosynthesis	Thiamine kinase (EC 2.7.1.89)	fig|6666666.1083230.peg.294
Enterobacteriaceae_bin074	Cofactors, Vitamins, Prosthetic Groups, Pigments	Cofactors, Vitamins, Prosthetic Groups, Pigments - no subcategory	Thiamin biosynthesis	Thiamin ABC transporter, substrate-binding component	fig|6666666.1083230.peg.499
Enterobacteriaceae_bin074	Cofactors, Vitamins, Prosthetic Groups, Pigments	Cofactors, Vitamins, Prosthetic Groups, Pigments - no subcategory	Thiamin biosynthesis	Hydroxyethylthiazole kinase (EC 2.7.1.50)	fig|6666666.1083230.peg.3281
Enterobacteriaceae_bin074	Cofactors, Vitamins, Prosthetic Groups, Pigments	Cofactors, Vitamins, Prosthetic Groups, Pigments - no subcategory	Thiamin biosynthesis	1-deoxy-D-xylulose 5-phosphate synthase (EC 2.2.1.7)	fig|6666666.1083230.peg.1430
Enterobacteriaceae_bin074	Cofactors, Vitamins, Prosthetic Groups, Pigments	Cofactors, Vitamins, Prosthetic Groups, Pigments - no subcategory	Thiamin biosynthesis	Thiamin ABC transporter, ATPase component	fig|6666666.1083230.peg.501
Enterobacteriaceae_bin074	Cofactors, Vitamins, Prosthetic Groups, Pigments	Cofactors, Vitamins, Prosthetic Groups, Pigments - no subcategory	Thiamin biosynthesis	Thiamine-monophosphate kinase (EC 2.7.4.16)	fig|6666666.1083230.peg.1433
Enterobacteriaceae_bin074	Cofactors, Vitamins, Prosthetic Groups, Pigments	Cofactors, Vitamins, Prosthetic Groups, Pigments - no subcategory	Thiamin biosynthesis	Rhodanese-like domain required for thiamine synthesis	fig|6666666.1083230.peg.1426
Enterobacteriaceae_bin074	Cofactors, Vitamins, Prosthetic Groups, Pigments	Biotin	Biotin biosynthesis Experimental	Competence protein F homolog, phosphoribosyltransferase domain	fig|6666666.1083230.peg.1145
Enterobacteriaceae_bin074	Cofactors, Vitamins, Prosthetic Groups, Pigments	Tetrapyrroles	Heme and Siroheme Biosynthesis	Porphobilinogen deaminase (EC 2.5.1.61)	fig|6666666.1083230.peg.54
Enterobacteriaceae_bin074	Cofactors, Vitamins, Prosthetic Groups, Pigments	Tetrapyrroles	Heme and Siroheme Biosynthesis	Precorrin-2 oxidase (EC 1.3.1.76)	fig|6666666.1083230.peg.225, fig|6666666.1083230.peg.2879
Enterobacteriaceae_bin074	Cofactors, Vitamins, Prosthetic Groups, Pigments	Tetrapyrroles	Heme and Siroheme Biosynthesis	Uroporphyrinogen-III methyltransferase (EC 2.1.1.107)	fig|6666666.1083230.peg.225, fig|6666666.1083230.peg.2879
Enterobacteriaceae_bin074	Cofactors, Vitamins, Prosthetic Groups, Pigments	Tetrapyrroles	Heme and Siroheme Biosynthesis	Uroporphyrinogen-III synthase (EC 4.2.1.75)	fig|6666666.1083230.peg.53
Enterobacteriaceae_bin074	Cofactors, Vitamins, Prosthetic Groups, Pigments	Tetrapyrroles	Heme and Siroheme Biosynthesis	Coproporphyrinogen III oxidase, aerobic (EC 1.3.3.3)	fig|6666666.1083230.peg.2324
Enterobacteriaceae_bin074	Cofactors, Vitamins, Prosthetic Groups, Pigments	Tetrapyrroles	Heme and Siroheme Biosynthesis	Porphobilinogen synthase (EC 4.2.1.24)	fig|6666666.1083230.peg.1209
Enterobacteriaceae_bin074	Cofactors, Vitamins, Prosthetic Groups, Pigments	Tetrapyrroles	Heme and Siroheme Biosynthesis	Ferrochelatase, protoheme ferro-lyase (EC 4.99.1.1)	fig|6666666.1083230.peg.1290
Enterobacteriaceae_bin074	Cofactors, Vitamins, Prosthetic Groups, Pigments	Tetrapyrroles	Heme and Siroheme Biosynthesis	Coproporphyrinogen III oxidase, oxygen-independent (EC 1.3.99.22)	fig|6666666.1083230.peg.2984
Enterobacteriaceae_bin074	Cofactors, Vitamins, Prosthetic Groups, Pigments	Tetrapyrroles	Heme and Siroheme Biosynthesis	Glutamyl-tRNA synthetase (EC 6.1.1.17)	fig|6666666.1083230.peg.2349
Enterobacteriaceae_bin074	Cofactors, Vitamins, Prosthetic Groups, Pigments	Tetrapyrroles	Heme and Siroheme Biosynthesis	Glutamyl-tRNA reductase (EC 1.2.1.70)	fig|6666666.1083230.peg.3569
Enterobacteriaceae_bin074	Cofactors, Vitamins, Prosthetic Groups, Pigments	Tetrapyrroles	Cobalamin synthesis	Nicotinate-nucleotide--dimethylbenzimidazole phosphoribosyltransferase (EC 2.4.2.21)	fig|6666666.1083230.peg.3375
Enterobacteriaceae_bin074	Cofactors, Vitamins, Prosthetic Groups, Pigments	Tetrapyrroles	Cobalamin synthesis	Adenosylcobinamide kinase (EC 2.7.1.156)	fig|6666666.1083230.peg.294, fig|6666666.1083230.peg.3373
Enterobacteriaceae_bin074	Cofactors, Vitamins, Prosthetic Groups, Pigments	Tetrapyrroles	Cobalamin synthesis	Cob(I)alamin adenosyltransferase (EC 2.5.1.17)	fig|6666666.1083230.peg.3628, fig|6666666.1083230.peg.3629
Enterobacteriaceae_bin074	Cofactors, Vitamins, Prosthetic Groups, Pigments	Tetrapyrroles	Cobalamin synthesis	Adenosylcobinamide-phosphate guanylyltransferase (EC 2.7.7.62)	fig|6666666.1083230.peg.3373
Enterobacteriaceae_bin074	Cofactors, Vitamins, Prosthetic Groups, Pigments	Tetrapyrroles	Cobalamin synthesis	Cobalamin synthase (EC 2.7.8.26)	fig|6666666.1083230.peg.3374
Enterobacteriaceae_bin074	Cofactors, Vitamins, Prosthetic Groups, Pigments	Tetrapyrroles	Cobalamin synthesis	Alpha-ribazole-5'-phosphate phosphatase (EC 3.1.3.73)	fig|6666666.1083230.peg.2760
Enterobacteriaceae_bin074	Cofactors, Vitamins, Prosthetic Groups, Pigments	Riboflavin, FMN, FAD	Riboflavin, FMN and FAD metabolism	Riboflavin kinase (EC 2.7.1.26)	fig|6666666.1083230.peg.532, fig|6666666.1083230.peg.2476
Enterobacteriaceae_bin074	Cofactors, Vitamins, Prosthetic Groups, Pigments	Riboflavin, FMN, FAD	Riboflavin, FMN and FAD metabolism	FMN adenylyltransferase (EC 2.7.7.2)	fig|6666666.1083230.peg.532, fig|6666666.1083230.peg.2476
Enterobacteriaceae_bin074	Cofactors, Vitamins, Prosthetic Groups, Pigments	Riboflavin, FMN, FAD	Riboflavin, FMN and FAD metabolism	GTP cyclohydrolase II (EC 3.5.4.25)	fig|6666666.1083230.peg.3639
Enterobacteriaceae_bin074	Cofactors, Vitamins, Prosthetic Groups, Pigments	Riboflavin, FMN, FAD	Riboflavin, FMN and FAD metabolism	3,4-dihydroxy-2-butanone 4-phosphate synthase (EC 4.1.99.12)	fig|6666666.1083230.peg.624
Enterobacteriaceae_bin074	Cofactors, Vitamins, Prosthetic Groups, Pigments	Riboflavin, FMN, FAD	Riboflavin, FMN and FAD metabolism	Diaminohydroxyphosphoribosylaminopyrimidine deaminase (EC 3.5.4.26)	fig|6666666.1083230.peg.1436
Enterobacteriaceae_bin074	Cofactors, Vitamins, Prosthetic Groups, Pigments	Riboflavin, FMN, FAD	Riboflavin, FMN and FAD metabolism	5-amino-6-(5-phosphoribosylamino)uracil reductase (EC 1.1.1.193)	fig|6666666.1083230.peg.1436
Enterobacteriaceae_bin074	Cofactors, Vitamins, Prosthetic Groups, Pigments	Riboflavin, FMN, FAD	Riboflavin, FMN and FAD metabolism	6,7-dimethyl-8-ribityllumazine synthase (EC 2.5.1.78)	fig|6666666.1083230.peg.1435
Enterobacteriaceae_bin074	Cofactors, Vitamins, Prosthetic Groups, Pigments	Riboflavin, FMN, FAD	Flavodoxin	Flavodoxin 2	fig|6666666.1083230.peg.187, fig|6666666.1083230.peg.3956
Enterobacteriaceae_bin074	Cofactors, Vitamins, Prosthetic Groups, Pigments	Riboflavin, FMN, FAD	Flavodoxin	Hypothetical flavoprotein YqcA (clustered with tRNA pseudouridine synthase C)	fig|6666666.1083230.peg.2223
Enterobacteriaceae_bin074	Cofactors, Vitamins, Prosthetic Groups, Pigments	Riboflavin, FMN, FAD	Flavodoxin	Flavodoxin 1	fig|6666666.1083230.peg.2790
Enterobacteriaceae_bin074	Cofactors, Vitamins, Prosthetic Groups, Pigments	Riboflavin, FMN, FAD	Flavodoxin	Flavoprotein MioC	fig|6666666.1083230.peg.374
Enterobacteriaceae_bin074	Cofactors, Vitamins, Prosthetic Groups, Pigments	Riboflavin, FMN, FAD	riboflavin to FAD	3,4-dihydroxy-2-butanone 4-phosphate synthase (EC 4.1.99.12)	fig|6666666.1083230.peg.624
Enterobacteriaceae_bin074	Cofactors, Vitamins, Prosthetic Groups, Pigments	Riboflavin, FMN, FAD	riboflavin to FAD	Riboflavin kinase (EC 2.7.1.26)	fig|6666666.1083230.peg.532, fig|6666666.1083230.peg.2476
Enterobacteriaceae_bin074	Cofactors, Vitamins, Prosthetic Groups, Pigments	Riboflavin, FMN, FAD	riboflavin to FAD	FMN adenylyltransferase (EC 2.7.7.2)	fig|6666666.1083230.peg.532, fig|6666666.1083230.peg.2476
Enterobacteriaceae_bin074	Cofactors, Vitamins, Prosthetic Groups, Pigments	Lipoic acid	Lipoic acid metabolism	Proposed lipoate regulatory protein YbeD	fig|6666666.1083230.peg.2751
Enterobacteriaceae_bin074	Cofactors, Vitamins, Prosthetic Groups, Pigments	Lipoic acid	Lipoic acid metabolism	Lipoate-protein ligase A	fig|6666666.1083230.peg.2443
Enterobacteriaceae_bin074	Cofactors, Vitamins, Prosthetic Groups, Pigments	Quinone cofactors	Menaquinone and Phylloquinone Biosynthesis -- gjo	Naphthoate synthase (EC 4.1.3.36)	fig|6666666.1083230.peg.3098
Enterobacteriaceae_bin074	Cofactors, Vitamins, Prosthetic Groups, Pigments	Quinone cofactors	Menaquinone and Phylloquinone Biosynthesis -- gjo	O-succinylbenzoate synthase (EC 4.2.1.113)	fig|6666666.1083230.peg.3099
Enterobacteriaceae_bin074	Cofactors, Vitamins, Prosthetic Groups, Pigments	Quinone cofactors	Menaquinone and Phylloquinone Biosynthesis -- gjo	1,4-dihydroxy-2-naphthoate polyprenyltransferase (EC 2.5.1.74)	fig|6666666.1083230.peg.1319
Enterobacteriaceae_bin074	Cofactors, Vitamins, Prosthetic Groups, Pigments	Quinone cofactors	Menaquinone and Phylloquinone Biosynthesis -- gjo	O-succinylbenzoic acid--CoA ligase (EC 6.2.1.26)	fig|6666666.1083230.peg.3100
Enterobacteriaceae_bin074	Cofactors, Vitamins, Prosthetic Groups, Pigments	Quinone cofactors	Menaquinone and Phylloquinone Biosynthesis -- gjo	2-succinyl-6-hydroxy-2,4-cyclohexadiene-1-carboxylate synthase (EC 4.2.99.20)	fig|6666666.1083230.peg.3097
Enterobacteriaceae_bin074	Cofactors, Vitamins, Prosthetic Groups, Pigments	Quinone cofactors	Menaquinone and Phylloquinone Biosynthesis -- gjo	Menaquinone-specific isochorismate synthase (EC 5.4.4.2)	fig|6666666.1083230.peg.3095
Enterobacteriaceae_bin074	Cofactors, Vitamins, Prosthetic Groups, Pigments	Quinone cofactors	Menaquinone and Phylloquinone Biosynthesis -- gjo	2-succinyl-5-enolpyruvyl-6-hydroxy-3-cyclohexene-1-carboxylic-acid synthase (EC 2.2.1.9)	fig|6666666.1083230.peg.3096
Enterobacteriaceae_bin074	Cofactors, Vitamins, Prosthetic Groups, Pigments	Quinone cofactors	Menaquinone and Phylloquinone Biosynthesis	Menaquinone-specific isochorismate synthase (EC 5.4.4.2)	fig|6666666.1083230.peg.3095
Enterobacteriaceae_bin074	Cofactors, Vitamins, Prosthetic Groups, Pigments	Quinone cofactors	Menaquinone and Phylloquinone Biosynthesis	2-succinyl-5-enolpyruvyl-6-hydroxy-3-cyclohexene-1-carboxylic-acid synthase (EC 2.2.1.9)	fig|6666666.1083230.peg.3096
Enterobacteriaceae_bin074	Cofactors, Vitamins, Prosthetic Groups, Pigments	Quinone cofactors	Menaquinone and Phylloquinone Biosynthesis	O-succinylbenzoic acid--CoA ligase (EC 6.2.1.26)	fig|6666666.1083230.peg.3100
Enterobacteriaceae_bin074	Cofactors, Vitamins, Prosthetic Groups, Pigments	Quinone cofactors	Menaquinone and Phylloquinone Biosynthesis	2-succinyl-6-hydroxy-2,4-cyclohexadiene-1-carboxylate synthase (EC 4.2.99.20)	fig|6666666.1083230.peg.3097
Enterobacteriaceae_bin074	Cofactors, Vitamins, Prosthetic Groups, Pigments	Quinone cofactors	Menaquinone and Phylloquinone Biosynthesis	1,4-dihydroxy-2-naphthoate polyprenyltransferase (EC 2.5.1.74)	fig|6666666.1083230.peg.1319
Enterobacteriaceae_bin074	Cofactors, Vitamins, Prosthetic Groups, Pigments	Quinone cofactors	Menaquinone and Phylloquinone Biosynthesis	Naphthoate synthase (EC 4.1.3.36)	fig|6666666.1083230.peg.3098
Enterobacteriaceae_bin074	Cofactors, Vitamins, Prosthetic Groups, Pigments	Quinone cofactors	Menaquinone and Phylloquinone Biosynthesis	O-succinylbenzoate synthase (EC 4.2.1.113)	fig|6666666.1083230.peg.3099
Enterobacteriaceae_bin074	Cofactors, Vitamins, Prosthetic Groups, Pigments	Coenzyme A	Coenzyme A Biosynthesis	Phosphopantothenoylcysteine decarboxylase (EC 4.1.1.36)	fig|6666666.1083230.peg.1482, fig|6666666.1083230.peg.1977
Enterobacteriaceae_bin074	Cofactors, Vitamins, Prosthetic Groups, Pigments	Coenzyme A	Coenzyme A Biosynthesis	Pantothenate:Na+ symporter (TC 2.A.21.1.1)	fig|6666666.1083230.peg.1864
Enterobacteriaceae_bin074	Cofactors, Vitamins, Prosthetic Groups, Pigments	Coenzyme A	Coenzyme A Biosynthesis	2-dehydropantoate 2-reductase (EC 1.1.1.169)	fig|6666666.1083230.peg.576, fig|6666666.1083230.peg.1424
Enterobacteriaceae_bin074	Cofactors, Vitamins, Prosthetic Groups, Pigments	Coenzyme A	Coenzyme A Biosynthesis	3-methyl-2-oxobutanoate hydroxymethyltransferase (EC 2.1.2.11)	fig|6666666.1083230.peg.433
Enterobacteriaceae_bin074	Cofactors, Vitamins, Prosthetic Groups, Pigments	Coenzyme A	Coenzyme A Biosynthesis	Phosphopantetheine adenylyltransferase (EC 2.7.7.3)	fig|6666666.1083230.peg.1487
Enterobacteriaceae_bin074	Cofactors, Vitamins, Prosthetic Groups, Pigments	Coenzyme A	Coenzyme A Biosynthesis	Dephospho-CoA kinase (EC 2.7.1.24)	fig|6666666.1083230.peg.465
Enterobacteriaceae_bin074	Cofactors, Vitamins, Prosthetic Groups, Pigments	Coenzyme A	Coenzyme A Biosynthesis	Pantoate--beta-alanine ligase (EC 6.3.2.1)	fig|6666666.1083230.peg.434
Enterobacteriaceae_bin074	Cofactors, Vitamins, Prosthetic Groups, Pigments	Coenzyme A	Coenzyme A Biosynthesis	Aspartate 1-decarboxylase (EC 4.1.1.11)	fig|6666666.1083230.peg.435
Enterobacteriaceae_bin074	Cofactors, Vitamins, Prosthetic Groups, Pigments	Coenzyme A	Coenzyme A Biosynthesis	Phosphopantothenoylcysteine synthetase (EC 6.3.2.5)	fig|6666666.1083230.peg.1482, fig|6666666.1083230.peg.1977
Enterobacteriaceae_bin074	Cofactors, Vitamins, Prosthetic Groups, Pigments	Coenzyme A	Coenzyme A Biosynthesis cluster	Pantoate--beta-alanine ligase (EC 6.3.2.1)	fig|6666666.1083230.peg.434
Enterobacteriaceae_bin074	Cofactors, Vitamins, Prosthetic Groups, Pigments	Coenzyme A	Coenzyme A Biosynthesis cluster	Aspartate 1-decarboxylase (EC 4.1.1.11)	fig|6666666.1083230.peg.435
Enterobacteriaceae_bin074	Cofactors, Vitamins, Prosthetic Groups, Pigments	Coenzyme A	Coenzyme A Biosynthesis cluster	3-methyl-2-oxobutanoate hydroxymethyltransferase (EC 2.1.2.11)	fig|6666666.1083230.peg.433
Enterobacteriaceae_bin074	Cofactors, Vitamins, Prosthetic Groups, Pigments	Folate and pterines	Folate biosynthesis cluster	Pantoate--beta-alanine ligase (EC 6.3.2.1)	fig|6666666.1083230.peg.434
Enterobacteriaceae_bin074	Cofactors, Vitamins, Prosthetic Groups, Pigments	Folate and pterines	Folate biosynthesis cluster	Dihydropteroate synthase (EC 2.5.1.15)	fig|6666666.1083230.peg.1788
Enterobacteriaceae_bin074	Cofactors, Vitamins, Prosthetic Groups, Pigments	Folate and pterines	Folate biosynthesis cluster	Dihydroneopterin aldolase (EC 4.1.2.25)	fig|6666666.1083230.peg.633
Enterobacteriaceae_bin074	Cofactors, Vitamins, Prosthetic Groups, Pigments	Folate and pterines	Folate biosynthesis cluster	tRNA(Ile)-lysidine synthetase (EC 6.3.4.19)	fig|6666666.1083230.peg.1026
Enterobacteriaceae_bin074	Cofactors, Vitamins, Prosthetic Groups, Pigments	Folate and pterines	Folate biosynthesis cluster	Aspartate 1-decarboxylase (EC 4.1.1.11)	fig|6666666.1083230.peg.435
Enterobacteriaceae_bin074	Cofactors, Vitamins, Prosthetic Groups, Pigments	Folate and pterines	Folate biosynthesis cluster	GTP cyclohydrolase I (EC 3.5.4.16) type 1	fig|6666666.1083230.peg.3222
Enterobacteriaceae_bin074	Cofactors, Vitamins, Prosthetic Groups, Pigments	Folate and pterines	Folate biosynthesis cluster	Hypoxanthine-guanine phosphoribosyltransferase (EC 2.4.2.8)	fig|6666666.1083230.peg.441
Enterobacteriaceae_bin074	Cofactors, Vitamins, Prosthetic Groups, Pigments	Folate and pterines	Folate biosynthesis cluster	2-amino-4-hydroxy-6-hydroxymethyldihydropteridine pyrophosphokinase (EC 2.7.6.3)	fig|6666666.1083230.peg.432
Enterobacteriaceae_bin074	Cofactors, Vitamins, Prosthetic Groups, Pigments	Folate and pterines	5-FCL-like protein	Formyltetrahydrofolate deformylase (EC 3.5.1.10)	fig|6666666.1083230.peg.3591
Enterobacteriaceae_bin074	Cofactors, Vitamins, Prosthetic Groups, Pigments	Folate and pterines	5-FCL-like protein	Methylenetetrahydrofolate dehydrogenase (NADP+) (EC 1.5.1.5)	fig|6666666.1083230.peg.2169
Enterobacteriaceae_bin074	Cofactors, Vitamins, Prosthetic Groups, Pigments	Folate and pterines	5-FCL-like protein	Thiamine-monophosphate kinase (EC 2.7.4.16)	fig|6666666.1083230.peg.1433
Enterobacteriaceae_bin074	Cofactors, Vitamins, Prosthetic Groups, Pigments	Folate and pterines	5-FCL-like protein	Alcohol dehydrogenase (EC 1.1.1.1)	fig|6666666.1083230.peg.2391, fig|6666666.1083230.peg.2595, fig|6666666.1083230.peg.3476, fig|6666666.1083230.peg.3599, fig|6666666.1083230.peg.3834
Enterobacteriaceae_bin074	Cofactors, Vitamins, Prosthetic Groups, Pigments	Folate and pterines	5-FCL-like protein	Serine hydroxymethyltransferase (EC 2.1.2.1)	fig|6666666.1083230.peg.744
Enterobacteriaceae_bin074	Cofactors, Vitamins, Prosthetic Groups, Pigments	Folate and pterines	5-FCL-like protein	Thiamine kinase (EC 2.7.1.89)	fig|6666666.1083230.peg.294
Enterobacteriaceae_bin074	Cofactors, Vitamins, Prosthetic Groups, Pigments	Folate and pterines	5-FCL-like protein	Pyruvate dehydrogenase E1 component (EC 1.2.4.1)	fig|6666666.1083230.peg.453
Enterobacteriaceae_bin074	Cofactors, Vitamins, Prosthetic Groups, Pigments	Folate and pterines	5-FCL-like protein	5,10-methylenetetrahydrofolate reductase (EC 1.5.1.20)	fig|6666666.1083230.peg.1308
Enterobacteriaceae_bin074	Cofactors, Vitamins, Prosthetic Groups, Pigments	Folate and pterines	5-FCL-like protein	Dihydrolipoamide acetyltransferase component of pyruvate dehydrogenase complex (EC 2.3.1.12)	fig|6666666.1083230.peg.452
Enterobacteriaceae_bin074	Cofactors, Vitamins, Prosthetic Groups, Pigments	Folate and pterines	5-FCL-like protein	Dihydrofolate reductase (EC 1.5.1.3)	fig|6666666.1083230.peg.519
Enterobacteriaceae_bin074	Cofactors, Vitamins, Prosthetic Groups, Pigments	Folate and pterines	5-FCL-like protein	5-formyltetrahydrofolate cyclo-ligase (EC 6.3.3.2)	fig|6666666.1083230.peg.3972
Enterobacteriaceae_bin074	Cofactors, Vitamins, Prosthetic Groups, Pigments	Folate and pterines	5-FCL-like protein	Phosphoribosylglycinamide formyltransferase (EC 2.1.2.2)	fig|6666666.1083230.peg.566
Enterobacteriaceae_bin074	Cofactors, Vitamins, Prosthetic Groups, Pigments	Folate and pterines	5-FCL-like protein	Dihydrolipoamide dehydrogenase (EC 1.8.1.4)	fig|6666666.1083230.peg.451
Enterobacteriaceae_bin074	Cofactors, Vitamins, Prosthetic Groups, Pigments	Folate and pterines	5-FCL-like protein	Isocitrate dehydrogenase [NADP] (EC 1.1.1.42)	fig|6666666.1083230.peg.331
Enterobacteriaceae_bin074	Cofactors, Vitamins, Prosthetic Groups, Pigments	Folate and pterines	5-FCL-like protein	Hydroxyethylthiazole kinase (EC 2.7.1.50)	fig|6666666.1083230.peg.3281
Enterobacteriaceae_bin074	Cofactors, Vitamins, Prosthetic Groups, Pigments	Folate and pterines	Folate Biosynthesis	Para-aminobenzoate synthase, aminase component (EC 2.6.1.85)	fig|6666666.1083230.peg.884
Enterobacteriaceae_bin074	Cofactors, Vitamins, Prosthetic Groups, Pigments	Folate and pterines	Folate Biosynthesis	Thymidylate synthase (EC 2.1.1.45)	fig|6666666.1083230.peg.248
Enterobacteriaceae_bin074	Cofactors, Vitamins, Prosthetic Groups, Pigments	Folate and pterines	Folate Biosynthesis	Dihydropteroate synthase (EC 2.5.1.15)	fig|6666666.1083230.peg.1788
Enterobacteriaceae_bin074	Cofactors, Vitamins, Prosthetic Groups, Pigments	Folate and pterines	Folate Biosynthesis	2-amino-4-hydroxy-6-hydroxymethyldihydropteridine pyrophosphokinase (EC 2.7.6.3)	fig|6666666.1083230.peg.432
Enterobacteriaceae_bin074	Cofactors, Vitamins, Prosthetic Groups, Pigments	Folate and pterines	Folate Biosynthesis	Aminodeoxychorismate lyase (EC 4.1.3.38)	fig|6666666.1083230.peg.281
Enterobacteriaceae_bin074	Cofactors, Vitamins, Prosthetic Groups, Pigments	Folate and pterines	Folate Biosynthesis	Folylpolyglutamate synthase (EC 6.3.2.17)	fig|6666666.1083230.peg.22, fig|6666666.1083230.peg.3048
Enterobacteriaceae_bin074	Cofactors, Vitamins, Prosthetic Groups, Pigments	Folate and pterines	Folate Biosynthesis	GTP cyclohydrolase I (EC 3.5.4.16) type 1	fig|6666666.1083230.peg.3222
Enterobacteriaceae_bin074	Cofactors, Vitamins, Prosthetic Groups, Pigments	Folate and pterines	Folate Biosynthesis	Para-aminobenzoate synthase, amidotransferase component (EC 2.6.1.85)	fig|6666666.1083230.peg.2871
Enterobacteriaceae_bin074	Cofactors, Vitamins, Prosthetic Groups, Pigments	Folate and pterines	Folate Biosynthesis	5-formyltetrahydrofolate cyclo-ligase (EC 6.3.3.2)	fig|6666666.1083230.peg.3972
Enterobacteriaceae_bin074	Cofactors, Vitamins, Prosthetic Groups, Pigments	Folate and pterines	Folate Biosynthesis	Dihydrofolate synthase (EC 6.3.2.12)	fig|6666666.1083230.peg.22, fig|6666666.1083230.peg.3048
Enterobacteriaceae_bin074	Cofactors, Vitamins, Prosthetic Groups, Pigments	Folate and pterines	Folate Biosynthesis	Dihydrofolate reductase (EC 1.5.1.3)	fig|6666666.1083230.peg.519
Enterobacteriaceae_bin074	Cofactors, Vitamins, Prosthetic Groups, Pigments	Folate and pterines	Folate Biosynthesis	Dihydroneopterin aldolase (EC 4.1.2.25)	fig|6666666.1083230.peg.633
Enterobacteriaceae_bin074	Nucleosides and Nucleotides	Nucleosides and Nucleotides - no subcategory	dNTP triphosphohydrolase protein family	Deoxyguanosinetriphosphate triphosphohydrolase (EC 3.1.5.1), subgroup 1	fig|6666666.1083230.peg.149, fig|6666666.1083230.peg.150
Enterobacteriaceae_bin074	Nucleosides and Nucleotides	Nucleosides and Nucleotides - no subcategory	Adenosyl nucleosidases	S-adenosylhomocysteine nucleosidase (EC 3.2.2.9)	fig|6666666.1083230.peg.151
Enterobacteriaceae_bin074	Nucleosides and Nucleotides	Nucleosides and Nucleotides - no subcategory	Adenosyl nucleosidases	5'-methylthioadenosine nucleosidase (EC 3.2.2.16)	fig|6666666.1083230.peg.151
Enterobacteriaceae_bin074	Nucleosides and Nucleotides	Nucleosides and Nucleotides - no subcategory	Adenosyl nucleosidases	Purine nucleoside phosphorylase (EC 2.4.2.1)	fig|6666666.1083230.peg.2441
Enterobacteriaceae_bin074	Nucleosides and Nucleotides	Nucleosides and Nucleotides - no subcategory	Hydantoin metabolism	N-carbamoyl-L-amino acid hydrolase (EC 3.5.1.87)	fig|6666666.1083230.peg.2251
Enterobacteriaceae_bin074	Nucleosides and Nucleotides	Nucleosides and Nucleotides - no subcategory	Ribonucleotide reduction	Ribonucleotide reductase of class Ib (aerobic), beta subunit (EC 1.17.4.1)	fig|6666666.1083230.peg.2045
Enterobacteriaceae_bin074	Nucleosides and Nucleotides	Nucleosides and Nucleotides - no subcategory	Ribonucleotide reduction	Glutaredoxin-like protein NrdH, required for reduction of Ribonucleotide reductase class Ib	fig|6666666.1083230.peg.2048
Enterobacteriaceae_bin074	Nucleosides and Nucleotides	Nucleosides and Nucleotides - no subcategory	Ribonucleotide reduction	Ribonucleotide reductase transcriptional regulator NrdR	fig|6666666.1083230.peg.1437
Enterobacteriaceae_bin074	Nucleosides and Nucleotides	Nucleosides and Nucleotides - no subcategory	Ribonucleotide reduction	Ribonucleotide reductase of class Ia (aerobic), alpha subunit (EC 1.17.4.1)	fig|6666666.1083230.peg.3115
Enterobacteriaceae_bin074	Nucleosides and Nucleotides	Nucleosides and Nucleotides - no subcategory	Ribonucleotide reduction	Ribonucleotide reductase of class III (anaerobic), large subunit (EC 1.17.4.2)	fig|6666666.1083230.peg.2615
Enterobacteriaceae_bin074	Nucleosides and Nucleotides	Nucleosides and Nucleotides - no subcategory	Ribonucleotide reduction	Ribonucleotide reductase of class Ia (aerobic), beta subunit (EC 1.17.4.1)	fig|6666666.1083230.peg.3112, fig|6666666.1083230.peg.3113, fig|6666666.1083230.peg.3114
Enterobacteriaceae_bin074	Nucleosides and Nucleotides	Nucleosides and Nucleotides - no subcategory	Ribonucleotide reduction	Ribonucleotide reduction protein NrdI	fig|6666666.1083230.peg.2047
Enterobacteriaceae_bin074	Nucleosides and Nucleotides	Nucleosides and Nucleotides - no subcategory	Ribonucleotide reduction	Ribonucleotide reductase of class Ib (aerobic), alpha subunit (EC 1.17.4.1)	fig|6666666.1083230.peg.2046
Enterobacteriaceae_bin074	Nucleosides and Nucleotides	Nucleosides and Nucleotides - no subcategory	Ribonucleotide reduction	Ribonucleotide reductase of class III (anaerobic), activating protein (EC 1.97.1.4)	fig|6666666.1083230.peg.2616
Enterobacteriaceae_bin074	Nucleosides and Nucleotides	Purines	GMP synthase	GMP synthase [glutamine-hydrolyzing], amidotransferase subunit (EC 6.3.5.2)	fig|6666666.1083230.peg.123
Enterobacteriaceae_bin074	Nucleosides and Nucleotides	Purines	GMP synthase	GMP synthase [glutamine-hydrolyzing], ATP pyrophosphatase subunit (EC 6.3.5.2)	fig|6666666.1083230.peg.123
Enterobacteriaceae_bin074	Nucleosides and Nucleotides	Purines	Purine Utilization	Xanthine and CO dehydrogenases maturation factor, XdhC/CoxF family	fig|6666666.1083230.peg.3004
Enterobacteriaceae_bin074	Nucleosides and Nucleotides	Purines	Purine Utilization	Xanthine dehydrogenase iron-sulfur subunit (EC 1.17.1.4)	fig|6666666.1083230.peg.2385
Enterobacteriaceae_bin074	Nucleosides and Nucleotides	Purines	Purine Utilization	Allantoin racemase (EC 5.1.99.3)	fig|6666666.1083230.peg.2213
Enterobacteriaceae_bin074	Nucleosides and Nucleotides	Purines	Purine Utilization	Xanthine permease	fig|6666666.1083230.peg.1962, fig|6666666.1083230.peg.3001
Enterobacteriaceae_bin074	Nucleosides and Nucleotides	Purines	Purine Utilization	Xanthine dehydrogenase, molybdenum binding subunit (EC 1.17.1.4)	fig|6666666.1083230.peg.2384
Enterobacteriaceae_bin074	Nucleosides and Nucleotides	Purines	Purine Utilization	Cytosine/purine/uracil/thiamine/allantoin permease family protein	fig|6666666.1083230.peg.2211
Enterobacteriaceae_bin074	Nucleosides and Nucleotides	Purines	Purine Utilization	Periplasmic aromatic aldehyde oxidoreductase, FAD binding subunit YagS	fig|6666666.1083230.peg.2119
Enterobacteriaceae_bin074	Nucleosides and Nucleotides	Purines	Xanthine dehydrogenase subunits	Xanthine dehydrogenase iron-sulfur subunit (EC 1.17.1.4)	fig|6666666.1083230.peg.2385
Enterobacteriaceae_bin074	Nucleosides and Nucleotides	Purines	Xanthine dehydrogenase subunits	Xanthine and CO dehydrogenases maturation factor, XdhC/CoxF family	fig|6666666.1083230.peg.3004
Enterobacteriaceae_bin074	Nucleosides and Nucleotides	Purines	Xanthine dehydrogenase subunits	CTP:molybdopterin cytidylyltransferase	fig|6666666.1083230.peg.2116
Enterobacteriaceae_bin074	Nucleosides and Nucleotides	Purines	Xanthine dehydrogenase subunits	Xanthine dehydrogenase, molybdenum binding subunit (EC 1.17.1.4)	fig|6666666.1083230.peg.2384
Enterobacteriaceae_bin074	Nucleosides and Nucleotides	Purines	Purine conversions	AMP nucleosidase (EC 3.2.2.4)	fig|6666666.1083230.peg.3386
Enterobacteriaceae_bin074	Nucleosides and Nucleotides	Purines	Purine conversions	Adenylosuccinate lyase (EC 4.3.2.2)	fig|6666666.1083230.peg.326
Enterobacteriaceae_bin074	Nucleosides and Nucleotides	Purines	Purine conversions	GMP synthase [glutamine-hydrolyzing], ATP pyrophosphatase subunit (EC 6.3.5.2)	fig|6666666.1083230.peg.123
Enterobacteriaceae_bin074	Nucleosides and Nucleotides	Purines	Purine conversions	2',3'-cyclic-nucleotide 2'-phosphodiesterase (EC 3.1.4.16)	fig|6666666.1083230.peg.413
Enterobacteriaceae_bin074	Nucleosides and Nucleotides	Purines	Purine conversions	Inosine-5'-monophosphate dehydrogenase (EC 1.1.1.205)	fig|6666666.1083230.peg.122
Enterobacteriaceae_bin074	Nucleosides and Nucleotides	Purines	Purine conversions	Nucleoside diphosphate kinase (EC 2.7.4.6)	fig|6666666.1083230.peg.110
Enterobacteriaceae_bin074	Nucleosides and Nucleotides	Purines	Purine conversions	GMP reductase (EC 1.7.1.7)	fig|6666666.1083230.peg.464
Enterobacteriaceae_bin074	Nucleosides and Nucleotides	Purines	Purine conversions	GMP synthase [glutamine-hydrolyzing], amidotransferase subunit (EC 6.3.5.2)	fig|6666666.1083230.peg.123
Enterobacteriaceae_bin074	Nucleosides and Nucleotides	Purines	Purine conversions	Inosine-guanosine kinase (EC 2.7.1.73)	fig|6666666.1083230.peg.1291
Enterobacteriaceae_bin074	Nucleosides and Nucleotides	Purines	Purine conversions	Deoxyguanosinetriphosphate triphosphohydrolase (EC 3.1.5.1), subgroup 1	fig|6666666.1083230.peg.149, fig|6666666.1083230.peg.150
Enterobacteriaceae_bin074	Nucleosides and Nucleotides	Purines	Purine conversions	Guanylate kinase (EC 2.7.4.8)	fig|6666666.1083230.peg.1967
Enterobacteriaceae_bin074	Nucleosides and Nucleotides	Purines	Purine conversions	Adenine phosphoribosyltransferase (EC 2.4.2.7)	fig|6666666.1083230.peg.1283
Enterobacteriaceae_bin074	Nucleosides and Nucleotides	Purines	Purine conversions	Hypoxanthine-guanine phosphoribosyltransferase (EC 2.4.2.8)	fig|6666666.1083230.peg.441
Enterobacteriaceae_bin074	Nucleosides and Nucleotides	Purines	Purine conversions	Purine nucleoside phosphorylase (EC 2.4.2.1)	fig|6666666.1083230.peg.2441
Enterobacteriaceae_bin074	Nucleosides and Nucleotides	Purines	Purine conversions	Adenylosuccinate synthetase (EC 6.3.4.4)	fig|6666666.1083230.peg.2278
Enterobacteriaceae_bin074	Nucleosides and Nucleotides	Purines	Purine conversions	Adenylate kinase (EC 2.7.4.3)	fig|6666666.1083230.peg.1289
Enterobacteriaceae_bin074	Nucleosides and Nucleotides	Purines	Purine conversions	3'-nucleotidase (EC 3.1.3.6)	fig|6666666.1083230.peg.413
Enterobacteriaceae_bin074	Nucleosides and Nucleotides	Purines	Purine conversions	5'-nucleotidase (EC 3.1.3.5)	fig|6666666.1083230.peg.2141, fig|6666666.1083230.peg.2917
Enterobacteriaceae_bin074	Nucleosides and Nucleotides	Purines	Purine conversions	Xanthine-guanine phosphoribosyltransferase (EC 2.4.2.22)	fig|6666666.1083230.peg.2270
Enterobacteriaceae_bin074	Nucleosides and Nucleotides	Purines	Purine conversions	Polyphosphate kinase (EC 2.7.4.1)	fig|6666666.1083230.peg.567
Enterobacteriaceae_bin074	Nucleosides and Nucleotides	Purines	Xanthine Metabolism in Bacteria	Na+ dependent nucleoside transporter NupC	fig|6666666.1083230.peg.2367
Enterobacteriaceae_bin074	Nucleosides and Nucleotides	Purines	Xanthine Metabolism in Bacteria	Xanthine permease	fig|6666666.1083230.peg.1962, fig|6666666.1083230.peg.3001
Enterobacteriaceae_bin074	Nucleosides and Nucleotides	Pyrimidines	pyrimidine conversions	Uracil phosphoribosyltransferase (EC 2.4.2.9)	fig|6666666.1083230.peg.564
Enterobacteriaceae_bin074	Nucleosides and Nucleotides	Pyrimidines	pyrimidine conversions	Thymidine kinase (EC 2.7.1.21)	fig|6666666.1083230.peg.3598
Enterobacteriaceae_bin074	Nucleosides and Nucleotides	Pyrimidines	pyrimidine conversions	Cytidine deaminase (EC 3.5.4.5)	fig|6666666.1083230.peg.3232
Enterobacteriaceae_bin074	Nucleosides and Nucleotides	Pyrimidines	pyrimidine conversions	Thymidylate kinase (EC 2.7.4.9)	fig|6666666.1083230.peg.283
Enterobacteriaceae_bin074	Nucleosides and Nucleotides	Pyrimidines	pyrimidine conversions	Uridine phosphorylase (EC 2.4.2.3)	fig|6666666.1083230.peg.80
Enterobacteriaceae_bin074	Nucleosides and Nucleotides	Pyrimidines	pyrimidine conversions	Deoxycytidine triphosphate deaminase (EC 3.5.4.13)	fig|6666666.1083230.peg.3305
Enterobacteriaceae_bin074	Nucleosides and Nucleotides	Pyrimidines	pyrimidine conversions	Purine nucleoside phosphorylase (EC 2.4.2.1)	fig|6666666.1083230.peg.2441
Enterobacteriaceae_bin074	Nucleosides and Nucleotides	Pyrimidines	pyrimidine conversions	5'-nucleotidase (EC 3.1.3.5)	fig|6666666.1083230.peg.2141, fig|6666666.1083230.peg.2917
Enterobacteriaceae_bin074	Nucleosides and Nucleotides	Pyrimidines	pyrimidine conversions	3'-nucleotidase (EC 3.1.3.6)	fig|6666666.1083230.peg.413
Enterobacteriaceae_bin074	Nucleosides and Nucleotides	Pyrimidines	pyrimidine conversions	Uridine kinase (EC 2.7.1.48)	fig|6666666.1083230.peg.3304
Enterobacteriaceae_bin074	Nucleosides and Nucleotides	Pyrimidines	pyrimidine conversions	Thymidylate synthase (EC 2.1.1.45)	fig|6666666.1083230.peg.248
Enterobacteriaceae_bin074	Nucleosides and Nucleotides	Pyrimidines	pyrimidine conversions	Thymidine phosphorylase (EC 2.4.2.4)	fig|6666666.1083230.peg.2439
Enterobacteriaceae_bin074	Nucleosides and Nucleotides	Pyrimidines	pyrimidine conversions	2',3'-cyclic-nucleotide 2'-phosphodiesterase (EC 3.1.4.16)	fig|6666666.1083230.peg.413
Enterobacteriaceae_bin074	Nucleosides and Nucleotides	Pyrimidines	pyrimidine conversions	Cytosine deaminase (EC 3.5.4.1)	fig|6666666.1083230.peg.2876
Enterobacteriaceae_bin074	Nucleosides and Nucleotides	Pyrimidines	pyrimidine conversions	CTP synthase (EC 6.3.4.2)	fig|6666666.1083230.peg.2233
Enterobacteriaceae_bin074	Nucleosides and Nucleotides	Pyrimidines	pyrimidine conversions	Nucleoside diphosphate kinase (EC 2.7.4.6)	fig|6666666.1083230.peg.110
Enterobacteriaceae_bin074	Nucleosides and Nucleotides	Detoxification	Housecleaning nucleoside triphosphate pyrophosphatases	Deoxyuridine 5'-triphosphate nucleotidohydrolase (EC 3.6.1.23)	fig|6666666.1083230.peg.1481, fig|6666666.1083230.peg.1976
Enterobacteriaceae_bin074	Nucleosides and Nucleotides	Detoxification	Nucleoside triphosphate pyrophosphohydrolase MazG	Nucleoside triphosphate pyrophosphohydrolase MazG (EC 3.6.1.8)	fig|6666666.1083230.peg.2232
Enterobacteriaceae_bin074	Nucleosides and Nucleotides	Detoxification	Nudix proteins (nucleoside triphosphate hydrolases)	Deoxyuridine 5'-triphosphate nucleotidohydrolase (EC 3.6.1.23)	fig|6666666.1083230.peg.1481, fig|6666666.1083230.peg.1976
Enterobacteriaceae_bin074	Nucleosides and Nucleotides	Detoxification	Nudix proteins (nucleoside triphosphate hydrolases)	ADP-ribose pyrophosphatase (EC 3.6.1.13)	fig|6666666.1083230.peg.612
Enterobacteriaceae_bin074	Protein Metabolism	Selenoproteins	Selenocysteine metabolism	L-seryl-tRNA(Sec) selenium transferase (EC 2.9.1.1)	fig|6666666.1083230.peg.1527
Enterobacteriaceae_bin074	Protein Metabolism	Selenoproteins	Selenocysteine metabolism	selenocysteine-containing	fig|6666666.1083230.peg.343, fig|6666666.1083230.peg.344, fig|6666666.1083230.peg.345, fig|6666666.1083230.peg.2939, fig|6666666.1083230.peg.3846
Enterobacteriaceae_bin074	Protein Metabolism	Selenoproteins	Selenocysteine metabolism	Selenocysteine-specific translation elongation factor	fig|6666666.1083230.peg.1528
Enterobacteriaceae_bin074	Protein Metabolism	Selenoproteins	Selenocysteine metabolism	Selenophosphate-dependent tRNA 2-selenouridine synthase	fig|6666666.1083230.peg.2160
Enterobacteriaceae_bin074	Protein Metabolism	Protein degradation	Proteolysis in bacteria, ATP-dependent	ATP-dependent protease La (EC 3.4.21.53) Type I	fig|6666666.1083230.peg.1409
Enterobacteriaceae_bin074	Protein Metabolism	Protein degradation	Proteolysis in bacteria, ATP-dependent	ATP-dependent hsl protease ATP-binding subunit HslU	fig|6666666.1083230.peg.1318
Enterobacteriaceae_bin074	Protein Metabolism	Protein degradation	Proteolysis in bacteria, ATP-dependent	Outer membrane stress sensor protease DegQ, serine protease	fig|6666666.1083230.peg.1834
Enterobacteriaceae_bin074	Protein Metabolism	Protein degradation	Proteolysis in bacteria, ATP-dependent	DNA repair protein RadA	fig|6666666.1083230.peg.2446
Enterobacteriaceae_bin074	Protein Metabolism	Protein degradation	Proteolysis in bacteria, ATP-dependent	ATP-dependent Clp protease ATP-binding subunit ClpX	fig|6666666.1083230.peg.1410
Enterobacteriaceae_bin074	Protein Metabolism	Protein degradation	Proteolysis in bacteria, ATP-dependent	Outer membrane stress sensor protease DegS	fig|6666666.1083230.peg.1835
Enterobacteriaceae_bin074	Protein Metabolism	Protein degradation	Protein degradation	Oligopeptidase A (EC 3.4.24.70)	fig|6666666.1083230.peg.1621
Enterobacteriaceae_bin074	Protein Metabolism	Protein degradation	Metallocarboxypeptidases (EC 3.4.17.-)	D-alanyl-D-alanine carboxypeptidase (EC 3.4.16.4)	fig|6666666.1083230.peg.1793, fig|6666666.1083230.peg.2752, fig|6666666.1083230.peg.3369
Enterobacteriaceae_bin074	Protein Metabolism	Protein degradation	Metallocarboxypeptidases (EC 3.4.17.-)	Muramoyltetrapeptide carboxypeptidase (EC 3.4.17.13)	fig|6666666.1083230.peg.904
Enterobacteriaceae_bin074	Protein Metabolism	Protein degradation	Aminopeptidases (EC 3.4.11.-)	Peptidase B (EC 3.4.11.23)	fig|6666666.1083230.peg.101
Enterobacteriaceae_bin074	Protein Metabolism	Protein degradation	Aminopeptidases (EC 3.4.11.-)	Cytosol aminopeptidase PepA (EC 3.4.11.1)	fig|6666666.1083230.peg.2600
Enterobacteriaceae_bin074	Protein Metabolism	Protein degradation	Aminopeptidases (EC 3.4.11.-)	Xaa-Pro aminopeptidase (EC 3.4.11.9)	fig|6666666.1083230.peg.3969
Enterobacteriaceae_bin074	Protein Metabolism	Protein degradation	Serine endopeptidase (EC 3.4.21.-)	Prolyl endopeptidase (EC 3.4.21.26)	fig|6666666.1083230.peg.129
Enterobacteriaceae_bin074	Protein Metabolism	Protein degradation	Putative TldE-TldD proteolytic complex	TldE protein, part of TldE/TldD proteolytic complex	fig|6666666.1083230.peg.391
Enterobacteriaceae_bin074	Protein Metabolism	Protein degradation	Putative TldE-TldD proteolytic complex	TldD protein, part of TldE/TldD proteolytic complex	fig|6666666.1083230.peg.1847
Enterobacteriaceae_bin074	Protein Metabolism	Protein degradation	Dipeptidases (EC 3.4.13.-)	Xaa-Pro dipeptidase PepQ (EC 3.4.13.9)	fig|6666666.1083230.peg.94
Enterobacteriaceae_bin074	Protein Metabolism	Protein biosynthesis	tRNA aminoacylation, Met	Methionyl-tRNA synthetase (EC 6.1.1.10)	fig|6666666.1083230.peg.3262
Enterobacteriaceae_bin074	Protein Metabolism	Protein biosynthesis	tRNA aminoacylation, Glu and Gln	Glutamyl-tRNA synthetase (EC 6.1.1.17)	fig|6666666.1083230.peg.2349
Enterobacteriaceae_bin074	Protein Metabolism	Protein biosynthesis	tRNA aminoacylation, Glu and Gln	Glutaminyl-tRNA synthetase (EC 6.1.1.18)	fig|6666666.1083230.peg.2786
Enterobacteriaceae_bin074	Protein Metabolism	Protein biosynthesis	tRNA aminoacylation, Cys	Cysteinyl-tRNA synthetase (EC 6.1.1.16)	fig|6666666.1083230.peg.2165
Enterobacteriaceae_bin074	Protein Metabolism	Protein biosynthesis	tRNA aminoacylation, Lys	Lysyl-tRNA synthetase (class II) (EC 6.1.1.6)	fig|6666666.1083230.peg.3950
Enterobacteriaceae_bin074	Protein Metabolism	Protein biosynthesis	tRNA aminoacylation, Arg	Arginyl-tRNA synthetase (EC 6.1.1.19)	fig|6666666.1083230.peg.818
Enterobacteriaceae_bin074	Protein Metabolism	Protein biosynthesis	tRNA aminoacylation, Trp	Tryptophanyl-tRNA synthetase (EC 6.1.1.2)	fig|6666666.1083230.peg.2880
Enterobacteriaceae_bin074	Protein Metabolism	Protein biosynthesis	tRNA aminoacylation, His	Histidyl-tRNA synthetase (EC 6.1.1.21)	fig|6666666.1083230.peg.114
Enterobacteriaceae_bin074	Protein Metabolism	Protein biosynthesis	Programmed frameshift	Peptide chain release factor 2	fig|6666666.1083230.peg.3951
Enterobacteriaceae_bin074	Protein Metabolism	Protein biosynthesis	Programmed frameshift	programmed frameshift-containing	fig|6666666.1083230.peg.3951
Enterobacteriaceae_bin074	Protein Metabolism	Protein biosynthesis	tRNA aminoacylation, Ile	Isoleucyl-tRNA synthetase (EC 6.1.1.5)	fig|6666666.1083230.peg.531, fig|6666666.1083230.peg.2477
Enterobacteriaceae_bin074	Protein Metabolism	Protein biosynthesis	tRNA aminoacylation, Gly	Glycyl-tRNA synthetase beta chain (EC 6.1.1.14)	fig|6666666.1083230.peg.1546
Enterobacteriaceae_bin074	Protein Metabolism	Protein biosynthesis	tRNA aminoacylation, Gly	Glycyl-tRNA synthetase alpha chain (EC 6.1.1.14)	fig|6666666.1083230.peg.1545
Enterobacteriaceae_bin074	Protein Metabolism	Protein biosynthesis	Translation elongation factors bacterial	Translation elongation factor LepA	fig|6666666.1083230.peg.765
Enterobacteriaceae_bin074	Protein Metabolism	Protein biosynthesis	Translation elongation factors bacterial	Translation elongation factor Ts	fig|6666666.1083230.peg.1047
Enterobacteriaceae_bin074	Protein Metabolism	Protein biosynthesis	Translation elongation factors bacterial	Translation elongation factor G	fig|6666666.1083230.peg.2844, fig|6666666.1083230.peg.3378
Enterobacteriaceae_bin074	Protein Metabolism	Protein biosynthesis	Translation elongation factors bacterial	Translation elongation factor P	fig|6666666.1083230.peg.1749
Enterobacteriaceae_bin074	Protein Metabolism	Protein biosynthesis	Translation elongation factors bacterial	Translation elongation factor Tu	fig|6666666.1083230.peg.2323
Enterobacteriaceae_bin074	Protein Metabolism	Protein biosynthesis	Translation elongation factor G family	Translation elongation factor G	fig|6666666.1083230.peg.2844, fig|6666666.1083230.peg.3378
Enterobacteriaceae_bin074	Protein Metabolism	Protein biosynthesis	tRNA aminoacylation, Asp and Asn	Aspartyl-tRNA synthetase (EC 6.1.1.12)	fig|6666666.1083230.peg.827
Enterobacteriaceae_bin074	Protein Metabolism	Protein biosynthesis	Glycyl-tRNA synthetase	Glycyl-tRNA synthetase beta chain (EC 6.1.1.14)	fig|6666666.1083230.peg.1546
Enterobacteriaceae_bin074	Protein Metabolism	Protein biosynthesis	Glycyl-tRNA synthetase	Glycyl-tRNA synthetase alpha chain (EC 6.1.1.14)	fig|6666666.1083230.peg.1545
Enterobacteriaceae_bin074	Protein Metabolism	Protein biosynthesis	tRNA aminoacylation, Ala	Alanyl-tRNA synthetase (EC 6.1.1.7)	fig|6666666.1083230.peg.2029
Enterobacteriaceae_bin074	Protein Metabolism	Protein biosynthesis	tRNA aminoacylation, Val	Valyl-tRNA synthetase (EC 6.1.1.9)	fig|6666666.1083230.peg.6, fig|6666666.1083230.peg.2602
Enterobacteriaceae_bin074	Protein Metabolism	Protein biosynthesis	tRNA aminoacylation, Leu	Leucyl-tRNA synthetase (EC 6.1.1.4)	fig|6666666.1083230.peg.2764
Enterobacteriaceae_bin074	Protein Metabolism	Protein biosynthesis	tRNAs	tRNA-Trp-CCA	fig|6666666.1083230.rna.11
Enterobacteriaceae_bin074	Protein Metabolism	Protein biosynthesis	tRNAs	tRNA-Arg-CCG	fig|6666666.1083230.rna.1
Enterobacteriaceae_bin074	Protein Metabolism	Protein biosynthesis	tRNAs	tRNA-Leu-CAG	fig|6666666.1083230.rna.3, fig|6666666.1083230.rna.40, fig|6666666.1083230.rna.41, fig|6666666.1083230.rna.42, fig|6666666.1083230.rna.43
Enterobacteriaceae_bin074	Protein Metabolism	Protein biosynthesis	tRNAs	tRNA-Leu-GAG	fig|6666666.1083230.rna.22
Enterobacteriaceae_bin074	Protein Metabolism	Protein biosynthesis	tRNAs	tRNA-Ser-CGA	fig|6666666.1083230.rna.59
Enterobacteriaceae_bin074	Protein Metabolism	Protein biosynthesis	tRNAs	tRNA-Ser-GGA	fig|6666666.1083230.rna.10
Enterobacteriaceae_bin074	Protein Metabolism	Protein biosynthesis	tRNAs	tRNA-Phe-GAA	fig|6666666.1083230.rna.19, fig|6666666.1083230.rna.51, fig|6666666.1083230.rna.63
Enterobacteriaceae_bin074	Protein Metabolism	Protein biosynthesis	tRNAs	tRNA-Leu-CAA	fig|6666666.1083230.rna.44
Enterobacteriaceae_bin074	Protein Metabolism	Protein biosynthesis	tRNAs	tRNA-Gly-CCC	fig|6666666.1083230.rna.62
Enterobacteriaceae_bin074	Protein Metabolism	Protein biosynthesis	tRNAs	tRNA-Gly-GCC	fig|6666666.1083230.rna.14, fig|6666666.1083230.rna.20
Enterobacteriaceae_bin074	Protein Metabolism	Protein biosynthesis	tRNAs	tRNA-Ala-GGC	fig|6666666.1083230.rna.38, fig|6666666.1083230.rna.39
Enterobacteriaceae_bin074	Protein Metabolism	Protein biosynthesis	tRNAs	tRNA-Cys-GCA	fig|6666666.1083230.rna.15
Enterobacteriaceae_bin074	Protein Metabolism	Protein biosynthesis	tRNAs	tRNA-Pro-GGG	fig|6666666.1083230.rna.54
Enterobacteriaceae_bin074	Protein Metabolism	Protein biosynthesis	tRNAs	tRNA-Arg-ACG	fig|6666666.1083230.rna.28
Enterobacteriaceae_bin074	Protein Metabolism	Protein biosynthesis	tRNAs	tRNA-Pro-CGG	fig|6666666.1083230.rna.17
Enterobacteriaceae_bin074	Protein Metabolism	Protein biosynthesis	tRNA aminoacylation, Pro	Cys-tRNA(Pro) deacylase YbaK	fig|6666666.1083230.peg.2142
Enterobacteriaceae_bin074	Protein Metabolism	Protein biosynthesis	tRNA aminoacylation, Pro	Prolyl-tRNA synthetase (EC 6.1.1.15), bacterial type	fig|6666666.1083230.peg.1020
Enterobacteriaceae_bin074	Protein Metabolism	Protein biosynthesis	tRNA aminoacylation, Pro	tRNA proofreading protein STM4549	fig|6666666.1083230.peg.2482
Enterobacteriaceae_bin074	Protein Metabolism	Protein processing and modification	Signal peptidase	Lipoprotein signal peptidase (EC 3.4.23.36)	fig|6666666.1083230.peg.530
Enterobacteriaceae_bin074	Protein Metabolism	Protein processing and modification	Signal peptidase	Signal peptidase I (EC 3.4.21.89)	fig|6666666.1083230.peg.764
Enterobacteriaceae_bin074	Protein Metabolism	Protein processing and modification	G3E family of P-loop GTPases (metallocenter biosynthesis)	[NiFe] hydrogenase metallocenter assembly protein HypD	fig|6666666.1083230.peg.1981
Enterobacteriaceae_bin074	Protein Metabolism	Protein processing and modification	G3E family of P-loop GTPases (metallocenter biosynthesis)	FKBP-type peptidyl-prolyl cis-trans isomerase SlyD (EC 5.2.1.8)	fig|6666666.1083230.peg.2852
Enterobacteriaceae_bin074	Protein Metabolism	Protein processing and modification	G3E family of P-loop GTPases (metallocenter biosynthesis)	[NiFe] hydrogenase nickel incorporation-associated protein HypB	fig|6666666.1083230.peg.1983, fig|6666666.1083230.peg.1984
Enterobacteriaceae_bin074	Protein Metabolism	Protein processing and modification	G3E family of P-loop GTPases (metallocenter biosynthesis)	[NiFe] hydrogenase metallocenter assembly protein HypE	fig|6666666.1083230.peg.1980
Enterobacteriaceae_bin074	Protein Metabolism	Protein processing and modification	G3E family of P-loop GTPases (metallocenter biosynthesis)	[NiFe] hydrogenase nickel incorporation protein HypA	fig|6666666.1083230.peg.1985
Enterobacteriaceae_bin074	Protein Metabolism	Protein processing and modification	G3E family of P-loop GTPases (metallocenter biosynthesis)	[NiFe] hydrogenase metallocenter assembly protein HypC	fig|6666666.1083230.peg.1982
Enterobacteriaceae_bin074	Protein Metabolism	Protein processing and modification	Protein-L-isoaspartate O-methyltransferase	Protein-L-isoaspartate O-methyltransferase (EC 2.1.1.77)	fig|6666666.1083230.peg.215
Enterobacteriaceae_bin074	Protein Metabolism	Protein folding	Protein chaperones	Chaperone protein DnaK	fig|6666666.1083230.peg.537, fig|6666666.1083230.peg.2471
Enterobacteriaceae_bin074	Protein Metabolism	Protein folding	Protein chaperones	Chaperone protein HscA	fig|6666666.1083230.peg.98, fig|6666666.1083230.peg.732
Enterobacteriaceae_bin074	Protein Metabolism	Protein folding	Protein chaperones	Chaperone protein HtpG	fig|6666666.1083230.peg.1287, fig|6666666.1083230.peg.1288
Enterobacteriaceae_bin074	Protein Metabolism	Protein folding	Protein chaperones	Chaperone protein HscB	fig|6666666.1083230.peg.733
Enterobacteriaceae_bin074	Protein Metabolism	Protein folding	Protein chaperones	Chaperone protein DnaJ	fig|6666666.1083230.peg.536, fig|6666666.1083230.peg.2472
Enterobacteriaceae_bin074	Protein Metabolism	Protein folding	Peptidyl-prolyl cis-trans isomerase	FKBP-type peptidyl-prolyl cis-trans isomerase SlyD (EC 5.2.1.8)	fig|6666666.1083230.peg.2852
Enterobacteriaceae_bin074	Protein Metabolism	Protein folding	Peptidyl-prolyl cis-trans isomerase	Peptidyl-prolyl cis-trans isomerase PpiB (EC 5.2.1.8)	fig|6666666.1083230.peg.2164
Enterobacteriaceae_bin074	Protein Metabolism	Protein folding	Peptidyl-prolyl cis-trans isomerase	FKBP-type peptidyl-prolyl cis-trans isomerase SlpA (EC 5.2.1.8)	fig|6666666.1083230.peg.529
Enterobacteriaceae_bin074	Protein Metabolism	Protein folding	Peptidyl-prolyl cis-trans isomerase	Peptidyl-prolyl cis-trans isomerase PpiC (EC 5.2.1.8)	fig|6666666.1083230.peg.1002
Enterobacteriaceae_bin074	Protein Metabolism	Protein folding	Peptidyl-prolyl cis-trans isomerase	FKBP-type peptidyl-prolyl cis-trans isomerase FklB (EC 5.2.1.8)	fig|6666666.1083230.peg.422
Enterobacteriaceae_bin074	Protein Metabolism	Protein folding	Peptidyl-prolyl cis-trans isomerase	FKBP-type peptidyl-prolyl cis-trans isomerase FkpA precursor (EC 5.2.1.8)	fig|6666666.1083230.peg.2850
Enterobacteriaceae_bin074	Protein Metabolism	Protein folding	Peptidyl-prolyl cis-trans isomerase	Peptidyl-prolyl cis-trans isomerase PpiD (EC 5.2.1.8)	fig|6666666.1083230.peg.1407
Enterobacteriaceae_bin074	Protein Metabolism	Protein folding	Peptidyl-prolyl cis-trans isomerase	Peptidyl-prolyl cis-trans isomerase PpiA precursor (EC 5.2.1.8)	fig|6666666.1083230.peg.2875
Enterobacteriaceae_bin074	Protein Metabolism	Protein folding	Periplasmic disulfide interchange	Thiol:disulfide interchange protein DsbG precursor	fig|6666666.1083230.peg.2730
Enterobacteriaceae_bin074	Protein Metabolism	Protein folding	Periplasmic disulfide interchange	Thiol:disulfide interchange protein DsbC	fig|6666666.1083230.peg.3954
Enterobacteriaceae_bin074	Protein Metabolism	Protein folding	Periplasmic disulfide interchange	Periplasmic thiol:disulfide oxidoreductase DsbB, required for DsbA reoxidation	fig|6666666.1083230.peg.898
Enterobacteriaceae_bin074	Protein Metabolism	Protein folding	Periplasmic disulfide interchange	Periplasmic thiol:disulfide interchange protein DsbA	fig|6666666.1083230.peg.2978
Enterobacteriaceae_bin074	Protein Metabolism	Protein folding	Periplasmic disulfide interchange	Cytochrome c-type biogenesis protein DsbD, protein-disulfide reductase (EC 1.8.1.8)	fig|6666666.1083230.peg.1735, fig|6666666.1083230.peg.2072
Enterobacteriaceae_bin074	Metabolism of Aromatic Compounds	Metabolism of Aromatic Compounds - no subcategory	Gentisate degradation	Fumarylacetoacetate hydrolase family protein	fig|6666666.1083230.peg.4018
Enterobacteriaceae_bin074	Metabolism of Aromatic Compounds	Metabolism of central aromatic intermediates	Salicylate and gentisate catabolism	Fumarylacetoacetate hydrolase family protein	fig|6666666.1083230.peg.4018
Enterobacteriaceae_bin074	Metabolism of Aromatic Compounds	Peripheral pathways for catabolism of aromatic compounds	Benzoate degradation	Benzoate transport protein	fig|6666666.1083230.peg.3728
Enterobacteriaceae_bin074	Metabolism of Aromatic Compounds	Peripheral pathways for catabolism of aromatic compounds	Quinate degradation	3-dehydroquinate dehydratase II (EC 4.2.1.10)	fig|6666666.1083230.peg.1860
Enterobacteriaceae_bin074	Carbohydrates	Aminosugars	Chitin and N-acetylglucosamine utilization	N-acetylglucosamine-6P-responsive transcriptional repressor NagC, ROK family	fig|6666666.1083230.peg.2781
Enterobacteriaceae_bin074	Carbohydrates	Aminosugars	Chitin and N-acetylglucosamine utilization	Phosphatase NagD predicted to act in N-acetylglucosamine utilization subsystem	fig|6666666.1083230.peg.2780
Enterobacteriaceae_bin074	Carbohydrates	Aminosugars	Chitin and N-acetylglucosamine utilization	Chitinase (EC 3.2.1.14)	fig|6666666.1083230.peg.1459, fig|6666666.1083230.peg.2966
Enterobacteriaceae_bin074	Carbohydrates	Aminosugars	Chitin and N-acetylglucosamine utilization	N-acetylglucosamine-6-phosphate deacetylase (EC 3.5.1.25)	fig|6666666.1083230.peg.2782
Enterobacteriaceae_bin074	Carbohydrates	Aminosugars	Chitin and N-acetylglucosamine utilization	Chitin binding protein	fig|6666666.1083230.peg.1458
Enterobacteriaceae_bin074	Carbohydrates	Aminosugars	Chitin and N-acetylglucosamine utilization	Glucosamine-6-phosphate deaminase (EC 3.5.99.6)	fig|6666666.1083230.peg.2783
Enterobacteriaceae_bin074	Carbohydrates	One-carbon Metabolism	One-carbon metabolism by tetrahydropterines	Methylenetetrahydrofolate dehydrogenase (NADP+) (EC 1.5.1.5)	fig|6666666.1083230.peg.2169
Enterobacteriaceae_bin074	Carbohydrates	One-carbon Metabolism	One-carbon metabolism by tetrahydropterines	Methenyltetrahydrofolate cyclohydrolase (EC 3.5.4.9)	fig|6666666.1083230.peg.2169
Enterobacteriaceae_bin074	Carbohydrates	One-carbon Metabolism	One-carbon metabolism by tetrahydropterines	5-formyltetrahydrofolate cyclo-ligase (EC 6.3.3.2)	fig|6666666.1083230.peg.3972
Enterobacteriaceae_bin074	Carbohydrates	One-carbon Metabolism	One-carbon metabolism by tetrahydropterines	Formyltetrahydrofolate deformylase (EC 3.5.1.10)	fig|6666666.1083230.peg.3591
Enterobacteriaceae_bin074	Carbohydrates	One-carbon Metabolism	One-carbon metabolism by tetrahydropterines	5,10-methylenetetrahydrofolate reductase (EC 1.5.1.20)	fig|6666666.1083230.peg.1308
Enterobacteriaceae_bin074	Carbohydrates	Central carbohydrate metabolism	Pyruvate metabolism I: anaplerotic reactions, PEP	NAD-dependent malic enzyme (EC 1.1.1.38)	fig|6666666.1083230.peg.3832
Enterobacteriaceae_bin074	Carbohydrates	Central carbohydrate metabolism	Pyruvate metabolism I: anaplerotic reactions, PEP	Phosphoenolpyruvate carboxylase (EC 4.1.1.31)	fig|6666666.1083230.peg.1304
Enterobacteriaceae_bin074	Carbohydrates	Central carbohydrate metabolism	Pyruvate metabolism I: anaplerotic reactions, PEP	Pyruvate kinase (EC 2.7.1.40)	fig|6666666.1083230.peg.840, fig|6666666.1083230.peg.1404
Enterobacteriaceae_bin074	Carbohydrates	Central carbohydrate metabolism	Pyruvate metabolism I: anaplerotic reactions, PEP	NADP-dependent malic enzyme (EC 1.1.1.40)	fig|6666666.1083230.peg.539
Enterobacteriaceae_bin074	Carbohydrates	Central carbohydrate metabolism	Pyruvate metabolism I: anaplerotic reactions, PEP	Phosphoenolpyruvate carboxykinase [ATP] (EC 4.1.1.49)	fig|6666666.1083230.peg.1155
Enterobacteriaceae_bin074	Carbohydrates	Central carbohydrate metabolism	Pyruvate metabolism I: anaplerotic reactions, PEP	Phosphoenolpyruvate synthase (EC 2.7.9.2)	fig|6666666.1083230.peg.2314
Enterobacteriaceae_bin074	Carbohydrates	Central carbohydrate metabolism	Glycolysis and Gluconeogenesis	Pyruvate kinase (EC 2.7.1.40)	fig|6666666.1083230.peg.840, fig|6666666.1083230.peg.1404
Enterobacteriaceae_bin074	Carbohydrates	Central carbohydrate metabolism	Glycolysis and Gluconeogenesis	Fructose-1,6-bisphosphatase, type I (EC 3.1.3.11)	fig|6666666.1083230.peg.396
Enterobacteriaceae_bin074	Carbohydrates	Central carbohydrate metabolism	Glycolysis and Gluconeogenesis	Fructose-1,6-bisphosphatase, GlpX type (EC 3.1.3.11)	fig|6666666.1083230.peg.1324
Enterobacteriaceae_bin074	Carbohydrates	Central carbohydrate metabolism	Glycolysis and Gluconeogenesis	Fructose-bisphosphate aldolase class II (EC 4.1.2.13)	fig|6666666.1083230.peg.3980
Enterobacteriaceae_bin074	Carbohydrates	Central carbohydrate metabolism	Glycolysis and Gluconeogenesis	Glucose-6-phosphate isomerase (EC 5.3.1.9)	fig|6666666.1083230.peg.1656
Enterobacteriaceae_bin074	Carbohydrates	Central carbohydrate metabolism	Glycolysis and Gluconeogenesis	Glucokinase (EC 2.7.1.2)	fig|6666666.1083230.peg.2371
Enterobacteriaceae_bin074	Carbohydrates	Central carbohydrate metabolism	Glycolysis and Gluconeogenesis	6-phosphofructokinase (EC 2.7.1.11)	fig|6666666.1083230.peg.1332
Enterobacteriaceae_bin074	Carbohydrates	Central carbohydrate metabolism	Glycolysis and Gluconeogenesis	Phosphoglycerate kinase (EC 2.7.2.3)	fig|6666666.1083230.peg.3981
Enterobacteriaceae_bin074	Carbohydrates	Central carbohydrate metabolism	Glycolysis and Gluconeogenesis	Triosephosphate isomerase (EC 5.3.1.1)	fig|6666666.1083230.peg.1328
Enterobacteriaceae_bin074	Carbohydrates	Central carbohydrate metabolism	Glycolysis and Gluconeogenesis	Phosphoenolpyruvate synthase (EC 2.7.9.2)	fig|6666666.1083230.peg.2314
Enterobacteriaceae_bin074	Carbohydrates	Central carbohydrate metabolism	Glycolysis and Gluconeogenesis	Phosphoglycerate mutase (EC 5.4.2.1)	fig|6666666.1083230.peg.2115
Enterobacteriaceae_bin074	Carbohydrates	Central carbohydrate metabolism	Glycolysis and Gluconeogenesis	Enolase (EC 4.2.1.11)	fig|6666666.1083230.peg.2234
Enterobacteriaceae_bin074	Carbohydrates	Central carbohydrate metabolism	Glycolysis and Gluconeogenesis	NAD-dependent glyceraldehyde-3-phosphate dehydrogenase (EC 1.2.1.12)	fig|6666666.1083230.peg.3477
Enterobacteriaceae_bin074	Carbohydrates	Central carbohydrate metabolism	Glycolysis and Gluconeogenesis	Fructose-bisphosphate aldolase class I (EC 4.1.2.13)	fig|6666666.1083230.peg.3283
Enterobacteriaceae_bin074	Carbohydrates	Central carbohydrate metabolism	Dehydrogenase complexes	Cytosol aminopeptidase PepA (EC 3.4.11.1)	fig|6666666.1083230.peg.2600
Enterobacteriaceae_bin074	Carbohydrates	Central carbohydrate metabolism	Dehydrogenase complexes	Pyruvate dehydrogenase E1 component (EC 1.2.4.1)	fig|6666666.1083230.peg.453
Enterobacteriaceae_bin074	Carbohydrates	Central carbohydrate metabolism	Dehydrogenase complexes	Dihydrolipoamide succinyltransferase component (E2) of 2-oxoglutarate dehydrogenase complex (EC 2.3.1.61)	fig|6666666.1083230.peg.1050
Enterobacteriaceae_bin074	Carbohydrates	Central carbohydrate metabolism	Dehydrogenase complexes	2-oxoglutarate dehydrogenase E1 component (EC 1.2.4.2)	fig|6666666.1083230.peg.170, fig|6666666.1083230.peg.1049
Enterobacteriaceae_bin074	Carbohydrates	Central carbohydrate metabolism	Dehydrogenase complexes	Dihydrolipoamide acetyltransferase component of pyruvate dehydrogenase complex (EC 2.3.1.12)	fig|6666666.1083230.peg.452
Enterobacteriaceae_bin074	Carbohydrates	Central carbohydrate metabolism	Pyruvate metabolism II: acetyl-CoA, acetogenesis from pyruvate	Pyruvate dehydrogenase E1 component (EC 1.2.4.1)	fig|6666666.1083230.peg.453
Enterobacteriaceae_bin074	Carbohydrates	Central carbohydrate metabolism	Pyruvate metabolism II: acetyl-CoA, acetogenesis from pyruvate	Acetate kinase (EC 2.7.2.1)	fig|6666666.1083230.peg.3069
Enterobacteriaceae_bin074	Carbohydrates	Central carbohydrate metabolism	Pyruvate metabolism II: acetyl-CoA, acetogenesis from pyruvate	Acetate permease ActP (cation/acetate symporter)	fig|6666666.1083230.peg.2947
Enterobacteriaceae_bin074	Carbohydrates	Central carbohydrate metabolism	Pyruvate metabolism II: acetyl-CoA, acetogenesis from pyruvate	Acetaldehyde dehydrogenase (EC 1.2.1.10)	fig|6666666.1083230.peg.3599
Enterobacteriaceae_bin074	Carbohydrates	Central carbohydrate metabolism	Pyruvate metabolism II: acetyl-CoA, acetogenesis from pyruvate	Phosphate acetyltransferase (EC 2.3.1.8)	fig|6666666.1083230.peg.3067, fig|6666666.1083230.peg.3068
Enterobacteriaceae_bin074	Carbohydrates	Central carbohydrate metabolism	Pyruvate metabolism II: acetyl-CoA, acetogenesis from pyruvate	Dihydrolipoamide acetyltransferase component of pyruvate dehydrogenase complex (EC 2.3.1.12)	fig|6666666.1083230.peg.452
Enterobacteriaceae_bin074	Carbohydrates	Central carbohydrate metabolism	Pyruvate metabolism II: acetyl-CoA, acetogenesis from pyruvate	Dihydrolipoamide dehydrogenase of pyruvate dehydrogenase complex (EC 1.8.1.4)	fig|6666666.1083230.peg.451, fig|6666666.1083230.peg.1248
Enterobacteriaceae_bin074	Carbohydrates	Central carbohydrate metabolism	Pyruvate metabolism II: acetyl-CoA, acetogenesis from pyruvate	Aldehyde dehydrogenase (EC 1.2.1.3)	fig|6666666.1083230.peg.3475
Enterobacteriaceae_bin074	Carbohydrates	Central carbohydrate metabolism	Pyruvate metabolism II: acetyl-CoA, acetogenesis from pyruvate	NAD-dependent protein deacetylase of SIR2 family	fig|6666666.1083230.peg.311
Enterobacteriaceae_bin074	Carbohydrates	Central carbohydrate metabolism	Dihydroxyacetone kinases	Dihydroxyacetone kinase, ATP-dependent (EC 2.7.1.29)	fig|6666666.1083230.peg.2596
Enterobacteriaceae_bin074	Carbohydrates	Central carbohydrate metabolism	Glycolate, glyoxylate interconversions	Phosphoglycolate phosphatase (EC 3.1.3.18)	fig|6666666.1083230.peg.2881
Enterobacteriaceae_bin074	Carbohydrates	Central carbohydrate metabolism	Pyruvate Alanine Serine Interconversions	Valine--pyruvate aminotransferase (EC 2.6.1.66)	fig|6666666.1083230.peg.1530, fig|6666666.1083230.peg.1531
Enterobacteriaceae_bin074	Carbohydrates	Central carbohydrate metabolism	Pyruvate Alanine Serine Interconversions	Alanine racemase (EC 5.1.1.1)	fig|6666666.1083230.peg.902, fig|6666666.1083230.peg.1627, fig|6666666.1083230.peg.1628
Enterobacteriaceae_bin074	Carbohydrates	Central carbohydrate metabolism	Pyruvate Alanine Serine Interconversions	Branched-chain amino acid aminotransferase (EC 2.6.1.42)	fig|6666666.1083230.peg.1008
Enterobacteriaceae_bin074	Carbohydrates	Central carbohydrate metabolism	Pyruvate Alanine Serine Interconversions	L-serine dehydratase, alpha subunit (EC 4.3.1.17)	fig|6666666.1083230.peg.882, fig|6666666.1083230.peg.2216
Enterobacteriaceae_bin074	Carbohydrates	Central carbohydrate metabolism	Pyruvate Alanine Serine Interconversions	Serine transporter	fig|6666666.1083230.peg.2217
Enterobacteriaceae_bin074	Carbohydrates	Central carbohydrate metabolism	Pyruvate Alanine Serine Interconversions	L-alanine:glyoxylate aminotransferase (EC 2.6.1.44)	fig|6666666.1083230.peg.2250
Enterobacteriaceae_bin074	Carbohydrates	Central carbohydrate metabolism	Pyruvate Alanine Serine Interconversions	L-serine dehydratase, beta subunit (EC 4.3.1.17)	fig|6666666.1083230.peg.882, fig|6666666.1083230.peg.2216
Enterobacteriaceae_bin074	Carbohydrates	Central carbohydrate metabolism	Pyruvate Alanine Serine Interconversions	D-serine/D-alanine/glycine transporter	fig|6666666.1083230.peg.420, fig|6666666.1083230.peg.421
Enterobacteriaceae_bin074	Carbohydrates	Central carbohydrate metabolism	Entner-Doudoroff Pathway	Glucose-6-phosphate 1-dehydrogenase (EC 1.1.1.49)	fig|6666666.1083230.peg.843
Enterobacteriaceae_bin074	Carbohydrates	Central carbohydrate metabolism	Entner-Doudoroff Pathway	Pyruvate kinase (EC 2.7.1.40)	fig|6666666.1083230.peg.840, fig|6666666.1083230.peg.1404
Enterobacteriaceae_bin074	Carbohydrates	Central carbohydrate metabolism	Entner-Doudoroff Pathway	Gluconolactonase (EC 3.1.1.17)	fig|6666666.1083230.peg.1974
Enterobacteriaceae_bin074	Carbohydrates	Central carbohydrate metabolism	Entner-Doudoroff Pathway	Phosphogluconate dehydratase (EC 4.2.1.12)	fig|6666666.1083230.peg.844
Enterobacteriaceae_bin074	Carbohydrates	Central carbohydrate metabolism	Entner-Doudoroff Pathway	Glucokinase (EC 2.7.1.2)	fig|6666666.1083230.peg.2371
Enterobacteriaceae_bin074	Carbohydrates	Central carbohydrate metabolism	Entner-Doudoroff Pathway	Glucose dehydrogenase, PQQ-dependent (EC 1.1.5.2)	fig|6666666.1083230.peg.442
Enterobacteriaceae_bin074	Carbohydrates	Central carbohydrate metabolism	Entner-Doudoroff Pathway	Phosphoglycerate mutase (EC 5.4.2.1)	fig|6666666.1083230.peg.2115
Enterobacteriaceae_bin074	Carbohydrates	Central carbohydrate metabolism	Entner-Doudoroff Pathway	Gluconokinase (EC 2.7.1.12)	fig|6666666.1083230.peg.1129
Enterobacteriaceae_bin074	Carbohydrates	Central carbohydrate metabolism	Entner-Doudoroff Pathway	Enolase (EC 4.2.1.11)	fig|6666666.1083230.peg.2234
Enterobacteriaceae_bin074	Carbohydrates	Central carbohydrate metabolism	Entner-Doudoroff Pathway	2-dehydro-3-deoxyphosphogluconate aldolase (EC 4.1.2.14)	fig|6666666.1083230.peg.845
Enterobacteriaceae_bin074	Carbohydrates	Central carbohydrate metabolism	Entner-Doudoroff Pathway	Phosphoglycerate kinase (EC 2.7.2.3)	fig|6666666.1083230.peg.3981
Enterobacteriaceae_bin074	Carbohydrates	Central carbohydrate metabolism	Entner-Doudoroff Pathway	Gluconate dehydratase (EC 4.2.1.39)	fig|6666666.1083230.peg.3497
Enterobacteriaceae_bin074	Carbohydrates	Central carbohydrate metabolism	Entner-Doudoroff Pathway	NAD-dependent glyceraldehyde-3-phosphate dehydrogenase (EC 1.2.1.12)	fig|6666666.1083230.peg.3477
Enterobacteriaceae_bin074	Carbohydrates	Central carbohydrate metabolism	Glyoxylate bypass	Malate dehydrogenase (EC 1.1.1.37)	fig|6666666.1083230.peg.1836
Enterobacteriaceae_bin074	Carbohydrates	Central carbohydrate metabolism	Glyoxylate bypass	Malate synthase (EC 2.3.3.9)	fig|6666666.1083230.peg.1676
Enterobacteriaceae_bin074	Carbohydrates	Central carbohydrate metabolism	Glyoxylate bypass	Aconitate hydratase (EC 4.2.1.3)	fig|6666666.1083230.peg.3638
Enterobacteriaceae_bin074	Carbohydrates	Central carbohydrate metabolism	Glyoxylate bypass	Isocitrate lyase (EC 4.1.3.1)	fig|6666666.1083230.peg.1675
Enterobacteriaceae_bin074	Carbohydrates	Central carbohydrate metabolism	Glyoxylate bypass	Citrate synthase (si) (EC 2.3.3.1)	fig|6666666.1083230.peg.176
Enterobacteriaceae_bin074	Carbohydrates	Central carbohydrate metabolism	Glyoxylate bypass	Isocitrate dehydrogenase phosphatase (EC 2.7.11.5)/kinase (EC 3.1.3.-)	fig|6666666.1083230.peg.1674
Enterobacteriaceae_bin074	Carbohydrates	Central carbohydrate metabolism	Glyoxylate bypass	Aconitate hydratase 2 (EC 4.2.1.3)	fig|6666666.1083230.peg.448
Enterobacteriaceae_bin074	Carbohydrates	Monosaccharides	Deoxyribose and Deoxynucleoside Catabolism	Ribokinase (EC 2.7.1.15)	fig|6666666.1083230.peg.386
Enterobacteriaceae_bin074	Carbohydrates	Monosaccharides	Deoxyribose and Deoxynucleoside Catabolism	Thymidine phosphorylase (EC 2.4.2.4)	fig|6666666.1083230.peg.2439
Enterobacteriaceae_bin074	Carbohydrates	Monosaccharides	Deoxyribose and Deoxynucleoside Catabolism	Deoxyribose-phosphate aldolase (EC 4.1.2.4)	fig|6666666.1083230.peg.2438
Enterobacteriaceae_bin074	Carbohydrates	Monosaccharides	Deoxyribose and Deoxynucleoside Catabolism	Phosphopentomutase (EC 5.4.2.7)	fig|6666666.1083230.peg.2440
Enterobacteriaceae_bin074	Carbohydrates	Monosaccharides	Deoxyribose and Deoxynucleoside Catabolism	Purine nucleoside phosphorylase (EC 2.4.2.1)	fig|6666666.1083230.peg.2441
Enterobacteriaceae_bin074	Carbohydrates	Monosaccharides	Deoxyribose and Deoxynucleoside Catabolism	Putative deoxyribonuclease YjjV	fig|6666666.1083230.peg.2437
Enterobacteriaceae_bin074	Carbohydrates	Monosaccharides	Deoxyribose and Deoxynucleoside Catabolism	Na+ dependent nucleoside transporter NupC	fig|6666666.1083230.peg.2367
Enterobacteriaceae_bin074	Carbohydrates	Monosaccharides	L-Arabinose utilization	Protein AraJ precursor	fig|6666666.1083230.peg.3841
Enterobacteriaceae_bin074	Carbohydrates	Monosaccharides	L-Arabinose utilization	L-arabinose isomerase (EC 5.3.1.4)	fig|6666666.1083230.peg.506
Enterobacteriaceae_bin074	Carbohydrates	Monosaccharides	L-Arabinose utilization	L-ribulose-5-phosphate 4-epimerase (EC 5.1.3.4)	fig|6666666.1083230.peg.507
Enterobacteriaceae_bin074	Carbohydrates	Monosaccharides	L-Arabinose utilization	Ribulokinase (EC 2.7.1.16)	fig|6666666.1083230.peg.505
Enterobacteriaceae_bin074	Carbohydrates	Monosaccharides	L-Arabinose utilization	Possible GPH family transporter (TC 2.A.2) for arabinosides	fig|6666666.1083230.peg.456
Enterobacteriaceae_bin074	Carbohydrates	Monosaccharides	D-galactarate, D-glucarate and D-glycerate catabolism	Sugar diacid utilization regulator SdaR	fig|6666666.1083230.peg.147
Enterobacteriaceae_bin074	Carbohydrates	Monosaccharides	D-galactarate, D-glucarate and D-glycerate catabolism	2-hydroxy-3-oxopropionate reductase (EC 1.1.1.60)	fig|6666666.1083230.peg.719, fig|6666666.1083230.peg.2840
Enterobacteriaceae_bin074	Carbohydrates	Monosaccharides	D-galactarate, D-glucarate and D-glycerate catabolism	Glycerate kinase (EC 2.7.1.31)	fig|6666666.1083230.peg.2227
Enterobacteriaceae_bin074	Carbohydrates	Monosaccharides	D-galactarate, D-glucarate and D-glycerate catabolism	2-dehydro-3-deoxyglucarate aldolase (EC 4.1.2.20)	fig|6666666.1083230.peg.720, fig|6666666.1083230.peg.2839
Enterobacteriaceae_bin074	Carbohydrates	Monosaccharides	D-galactarate, D-glucarate and D-glycerate catabolism	D-glucarate permease	fig|6666666.1083230.peg.3821
Enterobacteriaceae_bin074	Carbohydrates	Monosaccharides	D-galactarate, D-glucarate and D-glycerate catabolism	Glucarate dehydratase (EC 4.2.1.40)	fig|6666666.1083230.peg.2226
Enterobacteriaceae_bin074	Carbohydrates	Monosaccharides	D-galactarate, D-glucarate and D-glycerate catabolism	D-galactarate dehydratase (EC 4.2.1.42)	fig|6666666.1083230.peg.722, fig|6666666.1083230.peg.2836
Enterobacteriaceae_bin074	Carbohydrates	Monosaccharides	D-galactonate catabolism	Galactonate dehydratase (EC 4.2.1.6)	fig|6666666.1083230.peg.1903, fig|6666666.1083230.peg.3284
Enterobacteriaceae_bin074	Carbohydrates	Monosaccharides	D-galactonate catabolism	D-Galactonate repressor DgoR	fig|6666666.1083230.peg.1900
Enterobacteriaceae_bin074	Carbohydrates	Monosaccharides	D-galactonate catabolism	2-dehydro-3-deoxyphosphogalactonate aldolase (EC 4.1.2.21)	fig|6666666.1083230.peg.1902
Enterobacteriaceae_bin074	Carbohydrates	Monosaccharides	D-galactonate catabolism	D-galactonate transporter	fig|6666666.1083230.peg.1904
Enterobacteriaceae_bin074	Carbohydrates	Monosaccharides	D-galactonate catabolism	2-dehydro-3-deoxygalactonokinase (EC 2.7.1.58)	fig|6666666.1083230.peg.1901
Enterobacteriaceae_bin074	Carbohydrates	Monosaccharides	D-gluconate and ketogluconates metabolism	Gluconate dehydratase (EC 4.2.1.39)	fig|6666666.1083230.peg.3497
Enterobacteriaceae_bin074	Carbohydrates	Monosaccharides	D-gluconate and ketogluconates metabolism	High-affinity gluconate transporter GntT	fig|6666666.1083230.peg.25, fig|6666666.1083230.peg.1141, fig|6666666.1083230.peg.1142
Enterobacteriaceae_bin074	Carbohydrates	Monosaccharides	D-gluconate and ketogluconates metabolism	Gluconokinase (EC 2.7.1.12)	fig|6666666.1083230.peg.1129
Enterobacteriaceae_bin074	Carbohydrates	Monosaccharides	D-gluconate and ketogluconates metabolism	Low-affinity gluconate/H+ symporter GntU	fig|6666666.1083230.peg.1130
Enterobacteriaceae_bin074	Carbohydrates	Monosaccharides	D-gluconate and ketogluconates metabolism	Glucose dehydrogenase, PQQ-dependent (EC 1.1.5.2)	fig|6666666.1083230.peg.442
Enterobacteriaceae_bin074	Carbohydrates	Monosaccharides	D-gluconate and ketogluconates metabolism	2-ketogluconate kinase (EC 2.7.1.13)	fig|6666666.1083230.peg.1558
Enterobacteriaceae_bin074	Carbohydrates	Monosaccharides	D-gluconate and ketogluconates metabolism	Gluconate utilization system Gnt-I transcriptional repressor	fig|6666666.1083230.peg.1128
Enterobacteriaceae_bin074	Carbohydrates	Monosaccharides	D-gluconate and ketogluconates metabolism	6-phosphogluconate dehydrogenase, decarboxylating (EC 1.1.1.44)	fig|6666666.1083230.peg.3346
Enterobacteriaceae_bin074	Carbohydrates	Monosaccharides	D-Galacturonate and D-Glucuronate Utilization	Transcriptional regulator KdgR, KDG operon repressor	fig|6666666.1083230.peg.867
Enterobacteriaceae_bin074	Carbohydrates	Monosaccharides	D-Galacturonate and D-Glucuronate Utilization	2-dehydro-3-deoxyphosphogluconate aldolase (EC 4.1.2.14)	fig|6666666.1083230.peg.845
Enterobacteriaceae_bin074	Carbohydrates	Monosaccharides	D-Galacturonate and D-Glucuronate Utilization	Mannonate dehydratase (EC 4.2.1.8)	fig|6666666.1083230.peg.3204, fig|6666666.1083230.peg.3930
Enterobacteriaceae_bin074	Carbohydrates	Monosaccharides	D-Galacturonate and D-Glucuronate Utilization	Oligogalacturonate-specific porin protein KdgM	fig|6666666.1083230.peg.2187, fig|6666666.1083230.peg.3907, fig|6666666.1083230.peg.3908
Enterobacteriaceae_bin074	Carbohydrates	Monosaccharides	D-Galacturonate and D-Glucuronate Utilization	4-deoxy-L-threo-5-hexosulose-uronate ketol-isomerase (EC 5.3.1.17)	fig|6666666.1083230.peg.3904
Enterobacteriaceae_bin074	Carbohydrates	Monosaccharides	D-Galacturonate and D-Glucuronate Utilization	D-galactarate dehydratase (EC 4.2.1.42)	fig|6666666.1083230.peg.722, fig|6666666.1083230.peg.2836
Enterobacteriaceae_bin074	Carbohydrates	Monosaccharides	D-Galacturonate and D-Glucuronate Utilization	2-keto-3-deoxygluconate permease (KDG permease)	fig|6666666.1083230.peg.2910
Enterobacteriaceae_bin074	Carbohydrates	Monosaccharides	D-Galacturonate and D-Glucuronate Utilization	Rhamnogalacturonides degradation protein RhiN	fig|6666666.1083230.peg.817, fig|6666666.1083230.peg.2940
Enterobacteriaceae_bin074	Carbohydrates	Monosaccharides	D-Galacturonate and D-Glucuronate Utilization	Hexuronate utilization operon transcriptional repressor ExuR	fig|6666666.1083230.peg.704, fig|6666666.1083230.peg.3887
Enterobacteriaceae_bin074	Carbohydrates	Monosaccharides	D-Galacturonate and D-Glucuronate Utilization	D-mannonate oxidoreductase (EC 1.1.1.57)	fig|6666666.1083230.peg.3203
Enterobacteriaceae_bin074	Carbohydrates	Monosaccharides	D-Galacturonate and D-Glucuronate Utilization	Altronate oxidoreductase (EC 1.1.1.58)	fig|6666666.1083230.peg.3876
Enterobacteriaceae_bin074	Carbohydrates	Monosaccharides	D-Galacturonate and D-Glucuronate Utilization	2-dehydro-3-deoxy-D-gluconate 5-dehydrogenase (EC 1.1.1.127)	fig|6666666.1083230.peg.3903
Enterobacteriaceae_bin074	Carbohydrates	Monosaccharides	D-Galacturonate and D-Glucuronate Utilization	Hexuronate transporter	fig|6666666.1083230.peg.703, fig|6666666.1083230.peg.2942
Enterobacteriaceae_bin074	Carbohydrates	Monosaccharides	D-Galacturonate and D-Glucuronate Utilization	2-deoxy-D-gluconate 3-dehydrogenase (EC 1.1.1.125)	fig|6666666.1083230.peg.3903
Enterobacteriaceae_bin074	Carbohydrates	Monosaccharides	D-Galacturonate and D-Glucuronate Utilization	Uronate isomerase (EC 5.3.1.12)	fig|6666666.1083230.peg.702
Enterobacteriaceae_bin074	Carbohydrates	Monosaccharides	D-Galacturonate and D-Glucuronate Utilization	Oligogalacturonate lyase (EC 4.2.2.6)	fig|6666666.1083230.peg.3906
Enterobacteriaceae_bin074	Carbohydrates	Monosaccharides	D-Galacturonate and D-Glucuronate Utilization	Exopolygalacturonate lyase (EC 4.2.2.9)	fig|6666666.1083230.peg.2186
Enterobacteriaceae_bin074	Carbohydrates	Monosaccharides	Mannose Metabolism	Phosphomannomutase (EC 5.4.2.8)	fig|6666666.1083230.peg.3337
Enterobacteriaceae_bin074	Carbohydrates	Monosaccharides	Mannose Metabolism	Beta-mannosidase Man2	fig|6666666.1083230.peg.3943
Enterobacteriaceae_bin074	Carbohydrates	Monosaccharides	Mannose Metabolism	Mannose-6-phosphate isomerase (EC 5.3.1.8)	fig|6666666.1083230.peg.3336, fig|6666666.1083230.peg.3384
Enterobacteriaceae_bin074	Carbohydrates	Monosaccharides	2-Ketogluconate Utilization	2-ketogluconate kinase (EC 2.7.1.13)	fig|6666666.1083230.peg.1558
Enterobacteriaceae_bin074	Carbohydrates	Monosaccharides	2-Ketogluconate Utilization	2-ketogluconate transporter	fig|6666666.1083230.peg.1556, fig|6666666.1083230.peg.1557
Enterobacteriaceae_bin074	Carbohydrates	Monosaccharides	2-Ketogluconate Utilization	Epimerase KguE	fig|6666666.1083230.peg.1559
Enterobacteriaceae_bin074	Carbohydrates	Monosaccharides	2-Ketogluconate Utilization	2-ketogluconate utilization repressor PtxS	fig|6666666.1083230.peg.1560
Enterobacteriaceae_bin074	Carbohydrates	Monosaccharides	D-galactarate, D-glucarate and D-glycerate catabolism - gjo	Sugar diacid utilization regulator SdaR	fig|6666666.1083230.peg.147
Enterobacteriaceae_bin074	Carbohydrates	Monosaccharides	D-galactarate, D-glucarate and D-glycerate catabolism - gjo	2-hydroxy-3-oxopropionate reductase (EC 1.1.1.60)	fig|6666666.1083230.peg.719, fig|6666666.1083230.peg.2840
Enterobacteriaceae_bin074	Carbohydrates	Monosaccharides	D-galactarate, D-glucarate and D-glycerate catabolism - gjo	Glycerate kinase (EC 2.7.1.31)	fig|6666666.1083230.peg.2227
Enterobacteriaceae_bin074	Carbohydrates	Monosaccharides	D-galactarate, D-glucarate and D-glycerate catabolism - gjo	Glycerate-2-kinase (EC 2.7.1.165)	fig|6666666.1083230.peg.718, fig|6666666.1083230.peg.2841
Enterobacteriaceae_bin074	Carbohydrates	Monosaccharides	D-galactarate, D-glucarate and D-glycerate catabolism - gjo	D-glucarate permease	fig|6666666.1083230.peg.3821
Enterobacteriaceae_bin074	Carbohydrates	Monosaccharides	D-galactarate, D-glucarate and D-glycerate catabolism - gjo	2-dehydro-3-deoxyglucarate aldolase (EC 4.1.2.20)	fig|6666666.1083230.peg.720, fig|6666666.1083230.peg.2839
Enterobacteriaceae_bin074	Carbohydrates	Monosaccharides	D-galactarate, D-glucarate and D-glycerate catabolism - gjo	Glucarate dehydratase (EC 4.2.1.40)	fig|6666666.1083230.peg.2226
Enterobacteriaceae_bin074	Carbohydrates	Monosaccharides	D-galactarate, D-glucarate and D-glycerate catabolism - gjo	Glucarate dehydratase related protein YgcY	fig|6666666.1083230.peg.2225
Enterobacteriaceae_bin074	Carbohydrates	Monosaccharides	D-galactarate, D-glucarate and D-glycerate catabolism - gjo	D-galactarate dehydratase (EC 4.2.1.42)	fig|6666666.1083230.peg.722, fig|6666666.1083230.peg.2836
Enterobacteriaceae_bin074	Carbohydrates	Monosaccharides	D-ribose utilization	Ribokinase (EC 2.7.1.15)	fig|6666666.1083230.peg.386
Enterobacteriaceae_bin074	Carbohydrates	Monosaccharides	D-ribose utilization	Ribose operon repressor	fig|6666666.1083230.peg.387
Enterobacteriaceae_bin074	Carbohydrates	Monosaccharides	Xylose utilization	Xylulose kinase (EC 2.7.1.17)	fig|6666666.1083230.peg.1540
Enterobacteriaceae_bin074	Carbohydrates	Monosaccharides	Xylose utilization	Xylose isomerase (EC 5.3.1.5)	fig|6666666.1083230.peg.1539
Enterobacteriaceae_bin074	Carbohydrates	Monosaccharides	Xylose utilization	Xylose activator XylR (AraC family)	fig|6666666.1083230.peg.1534
Enterobacteriaceae_bin074	Carbohydrates	Monosaccharides	Xylose utilization	Xyloside transporter XynT	fig|6666666.1083230.peg.3730
Enterobacteriaceae_bin074	Carbohydrates	Organic acids	Citrate Metabolism, Transport, and Regulation	C4-dicarboxylate transporter DcuC (TC 2.A.61.1.1)	fig|6666666.1083230.peg.2736
Enterobacteriaceae_bin074	Carbohydrates	Organic acids	Citrate Metabolism, Transport, and Regulation	[Citrate [pro-3S]-lyase] ligase (EC 6.2.1.22)	fig|6666666.1083230.peg.4017
Enterobacteriaceae_bin074	Carbohydrates	Organic acids	Citrate Metabolism, Transport, and Regulation	Citrate lyase alpha chain (EC 4.1.3.6)	fig|6666666.1083230.peg.4014
Enterobacteriaceae_bin074	Carbohydrates	Organic acids	Citrate Metabolism, Transport, and Regulation	Citrate lyase beta chain (EC 4.1.3.6)	fig|6666666.1083230.peg.4015
Enterobacteriaceae_bin074	Carbohydrates	Organic acids	Glycerate metabolism	2-hydroxy-3-oxopropionate reductase (EC 1.1.1.60)	fig|6666666.1083230.peg.719, fig|6666666.1083230.peg.2840
Enterobacteriaceae_bin074	Carbohydrates	Organic acids	Glycerate metabolism	2-dehydro-3-deoxyglucarate aldolase (EC 4.1.2.20)	fig|6666666.1083230.peg.720, fig|6666666.1083230.peg.2839
Enterobacteriaceae_bin074	Carbohydrates	Organic acids	Glycerate metabolism	Pyruvate kinase (EC 2.7.1.40)	fig|6666666.1083230.peg.840, fig|6666666.1083230.peg.1404
Enterobacteriaceae_bin074	Carbohydrates	Organic acids	Glycerate metabolism	Glycerate kinase (EC 2.7.1.31)	fig|6666666.1083230.peg.2227
Enterobacteriaceae_bin074	Carbohydrates	Organic acids	Alpha-acetolactate operon	Acetolactate synthase, catabolic (EC 2.2.1.6)	fig|6666666.1083230.peg.1707
Enterobacteriaceae_bin074	Carbohydrates	Organic acids	Alpha-acetolactate operon	Alpha-acetolactate decarboxylase (EC 4.1.1.5)	fig|6666666.1083230.peg.1706
Enterobacteriaceae_bin074	Carbohydrates	Fermentation	Butanol Biosynthesis	Enoyl-CoA hydratase (EC 4.2.1.17)	fig|6666666.1083230.peg.93, fig|6666666.1083230.peg.3029
Enterobacteriaceae_bin074	Carbohydrates	Fermentation	Butanol Biosynthesis	Acetaldehyde dehydrogenase (EC 1.2.1.10)	fig|6666666.1083230.peg.3599
Enterobacteriaceae_bin074	Carbohydrates	Fermentation	Butanol Biosynthesis	Alcohol dehydrogenase (EC 1.1.1.1)	fig|6666666.1083230.peg.2391, fig|6666666.1083230.peg.2595, fig|6666666.1083230.peg.3476, fig|6666666.1083230.peg.3599, fig|6666666.1083230.peg.3834
Enterobacteriaceae_bin074	Carbohydrates	Fermentation	Butanol Biosynthesis	Acetyl-CoA acetyltransferase (EC 2.3.1.9)	fig|6666666.1083230.peg.3911
Enterobacteriaceae_bin074	Carbohydrates	Fermentation	Fermentations: Lactate	L-lactate dehydrogenase (EC 1.1.1.27)	fig|6666666.1083230.peg.2802
Enterobacteriaceae_bin074	Carbohydrates	Fermentation	Fermentations: Lactate	Fructose-6-phosphate phosphoketolase (EC 4.1.2.22)	fig|6666666.1083230.peg.3506, fig|6666666.1083230.peg.3507
Enterobacteriaceae_bin074	Carbohydrates	Fermentation	Fermentations: Lactate	D-lactate dehydrogenase (EC 1.1.1.28)	fig|6666666.1083230.peg.3250, fig|6666666.1083230.peg.3688
Enterobacteriaceae_bin074	Carbohydrates	Fermentation	Fermentations: Lactate	Acetate kinase (EC 2.7.2.1)	fig|6666666.1083230.peg.3069
Enterobacteriaceae_bin074	Carbohydrates	Fermentation	Fermentations: Lactate	Acetaldehyde dehydrogenase (EC 1.2.1.10)	fig|6666666.1083230.peg.3599
Enterobacteriaceae_bin074	Carbohydrates	Fermentation	Fermentations: Lactate	Xylulose-5-phosphate phosphoketolase (EC 4.1.2.9)	fig|6666666.1083230.peg.3506, fig|6666666.1083230.peg.3507
Enterobacteriaceae_bin074	Carbohydrates	Fermentation	Fermentations: Lactate	Phosphate acetyltransferase (EC 2.3.1.8)	fig|6666666.1083230.peg.3067, fig|6666666.1083230.peg.3068
Enterobacteriaceae_bin074	Carbohydrates	Fermentation	Acetoin, butanediol metabolism	Acetolactate synthase, catabolic (EC 2.2.1.6)	fig|6666666.1083230.peg.1707
Enterobacteriaceae_bin074	Carbohydrates	Fermentation	Acetoin, butanediol metabolism	Acetoin (diacetyl) reductase (EC 1.1.1.304)	fig|6666666.1083230.peg.1708
Enterobacteriaceae_bin074	Carbohydrates	Fermentation	Acetoin, butanediol metabolism	Alpha-acetolactate decarboxylase (EC 4.1.1.5)	fig|6666666.1083230.peg.1706
Enterobacteriaceae_bin074	Carbohydrates	Fermentation	Acetoin, butanediol metabolism	Acetolactate synthase small subunit (EC 2.2.1.6)	fig|6666666.1083230.peg.489, fig|6666666.1083230.peg.1009, fig|6666666.1083230.peg.1919
Enterobacteriaceae_bin074	Carbohydrates	Fermentation	Acetoin, butanediol metabolism	2,3-butanediol dehydrogenase, S-alcohol forming, (S)-acetoin-specific (EC 1.1.1.76)	fig|6666666.1083230.peg.1249
Enterobacteriaceae_bin074	Carbohydrates	Fermentation	Acetoin, butanediol metabolism	2,3-butanediol dehydrogenase, S-alcohol forming, (R)-acetoin-specific (EC 1.1.1.4)	fig|6666666.1083230.peg.1708
Enterobacteriaceae_bin074	Carbohydrates	Fermentation	Acetoin, butanediol metabolism	Acetolactate synthase large subunit (EC 2.2.1.6)	fig|6666666.1083230.peg.490, fig|6666666.1083230.peg.1010, fig|6666666.1083230.peg.1918
Enterobacteriaceae_bin074	Carbohydrates	Fermentation	Acetolactate synthase subunits	Acetolactate synthase small subunit (EC 2.2.1.6)	fig|6666666.1083230.peg.489, fig|6666666.1083230.peg.1009, fig|6666666.1083230.peg.1919
Enterobacteriaceae_bin074	Carbohydrates	Fermentation	Acetolactate synthase subunits	Acetolactate synthase large subunit (EC 2.2.1.6)	fig|6666666.1083230.peg.490, fig|6666666.1083230.peg.1010, fig|6666666.1083230.peg.1918
Enterobacteriaceae_bin074	Carbohydrates	Fermentation	Acetyl-CoA fermentation to Butyrate	Acetyl-CoA acetyltransferase (EC 2.3.1.9)	fig|6666666.1083230.peg.3911
Enterobacteriaceae_bin074	Carbohydrates	Fermentation	Acetyl-CoA fermentation to Butyrate	3-hydroxyacyl-CoA dehydrogenase (EC 1.1.1.35)	fig|6666666.1083230.peg.93, fig|6666666.1083230.peg.3029
Enterobacteriaceae_bin074	Carbohydrates	Fermentation	Acetyl-CoA fermentation to Butyrate	3-hydroxybutyryl-CoA epimerase (EC 5.1.2.3)	fig|6666666.1083230.peg.93, fig|6666666.1083230.peg.3029
Enterobacteriaceae_bin074	Carbohydrates	Fermentation	Acetyl-CoA fermentation to Butyrate	Enoyl-CoA hydratase (EC 4.2.1.17)	fig|6666666.1083230.peg.93, fig|6666666.1083230.peg.3029
Enterobacteriaceae_bin074	Carbohydrates	Carbohydrates - no subcategory	CBSS-155864.1.peg.5027	ABC transport system, periplasmic substrate-binding protein Z5689	fig|6666666.1083230.peg.2921
Enterobacteriaceae_bin074	Carbohydrates	Carbohydrates - no subcategory	CBSS-155864.1.peg.5027	ABC transport system, permease protein Z5690	fig|6666666.1083230.peg.33, fig|6666666.1083230.peg.2920
Enterobacteriaceae_bin074	Carbohydrates	Carbohydrates - no subcategory	CBSS-155864.1.peg.5027	Response regulator protein Z5684	fig|6666666.1083230.peg.2937
Enterobacteriaceae_bin074	Carbohydrates	Carbohydrates - no subcategory	CBSS-155864.1.peg.5027	ABC transport system, ATP-binding protein Z5691	fig|6666666.1083230.peg.34, fig|6666666.1083230.peg.2919
Enterobacteriaceae_bin074	Carbohydrates	Carbohydrates - no subcategory	CBSS-155864.1.peg.5027	Two-component system sensor protein Z5692	fig|6666666.1083230.peg.2918
Enterobacteriaceae_bin074	Carbohydrates	Carbohydrates - no subcategory	CBSS-155864.1.peg.5027	PfkB family carbohydrate kinase Z5686, in cluster with transporter and aldolase	fig|6666666.1083230.peg.2924
Enterobacteriaceae_bin074	Carbohydrates	Carbohydrates - no subcategory	CBSS-155864.1.peg.5027	Putative aldolase Z5687	fig|6666666.1083230.peg.2923
Enterobacteriaceae_bin074	Carbohydrates	Carbohydrates - no subcategory	CBSS-155864.1.peg.5027	Uncharacterized protein Z5688, in cluster with transporter and aldolase	fig|6666666.1083230.peg.2922
Enterobacteriaceae_bin074	Carbohydrates	Carbohydrates - no subcategory	Carbon storage regulator	Carbon storage regulator	fig|6666666.1083230.peg.2030
Enterobacteriaceae_bin074	Carbohydrates	Di- and oligosaccharides	Sucrose utilization	Sucrose operon repressor ScrR, LacI family	fig|6666666.1083230.peg.2061
Enterobacteriaceae_bin074	Carbohydrates	Di- and oligosaccharides	Sucrose utilization	Fructokinase (EC 2.7.1.4)	fig|6666666.1083230.peg.2065
Enterobacteriaceae_bin074	Carbohydrates	Di- and oligosaccharides	Sucrose utilization	Sucrose specific transcriptional regulator CscR, LacI family	fig|6666666.1083230.peg.3517
Enterobacteriaceae_bin074	Carbohydrates	Di- and oligosaccharides	Sucrose utilization	Sucrose permease, major facilitator superfamily	fig|6666666.1083230.peg.603, fig|6666666.1083230.peg.3518
Enterobacteriaceae_bin074	Carbohydrates	Di- and oligosaccharides	Sucrose utilization	Sucrose-6-phosphate hydrolase (EC 3.2.1.26)	fig|6666666.1083230.peg.2062
Enterobacteriaceae_bin074	Carbohydrates	Di- and oligosaccharides	Trehalose Biosynthesis	Alpha,alpha-trehalose-phosphate synthase [UDP-forming] (EC 2.4.1.15)	fig|6666666.1083230.peg.795
Enterobacteriaceae_bin074	Carbohydrates	Di- and oligosaccharides	Trehalose Biosynthesis	Glucoamylase (EC 3.2.1.3)	fig|6666666.1083230.peg.2003, fig|6666666.1083230.peg.3508
Enterobacteriaceae_bin074	Carbohydrates	Di- and oligosaccharides	Trehalose Biosynthesis	Trehalose-6-phosphate phosphatase (EC 3.1.3.12)	fig|6666666.1083230.peg.794
Enterobacteriaceae_bin074	Carbohydrates	Di- and oligosaccharides	Trehalose Biosynthesis	Malto-oligosyltrehalose trehalohydrolase (EC 3.2.1.141)	fig|6666666.1083230.peg.3777
Enterobacteriaceae_bin074	Carbohydrates	Di- and oligosaccharides	Trehalose Biosynthesis	Malto-oligosyltrehalose synthase (EC 5.4.99.15)	fig|6666666.1083230.peg.3778
Enterobacteriaceae_bin074	Carbohydrates	Di- and oligosaccharides	Trehalose Biosynthesis	1,4-alpha-glucan (glycogen) branching enzyme, GH-13-type (EC 2.4.1.18)	fig|6666666.1083230.peg.2933
Enterobacteriaceae_bin074	Carbohydrates	Di- and oligosaccharides	Maltose and Maltodextrin Utilization	Maltose operon periplasmic protein MalM	fig|6666666.1083230.peg.1642, fig|6666666.1083230.peg.1643
Enterobacteriaceae_bin074	Carbohydrates	Di- and oligosaccharides	Maltose and Maltodextrin Utilization	Maltoporin (maltose/maltodextrin high-affinity receptor, phage lambda receptor protein)	fig|6666666.1083230.peg.1644
Enterobacteriaceae_bin074	Carbohydrates	Di- and oligosaccharides	Maltose and Maltodextrin Utilization	Maltodextrin phosphorylase (EC 2.4.1.1)	fig|6666666.1083230.peg.1138
Enterobacteriaceae_bin074	Carbohydrates	Di- and oligosaccharides	Maltose and Maltodextrin Utilization	Maltodextrin glucosidase (EC 3.2.1.20)	fig|6666666.1083230.peg.1473
Enterobacteriaceae_bin074	Carbohydrates	Di- and oligosaccharides	Maltose and Maltodextrin Utilization	Glucoamylase (EC 3.2.1.3)	fig|6666666.1083230.peg.2003, fig|6666666.1083230.peg.3508
Enterobacteriaceae_bin074	Carbohydrates	Di- and oligosaccharides	Maltose and Maltodextrin Utilization	Maltose/maltodextrin transport ATP-binding protein MalK (EC 3.6.3.19)	fig|6666666.1083230.peg.1645, fig|6666666.1083230.peg.3268
Enterobacteriaceae_bin074	Carbohydrates	Di- and oligosaccharides	Maltose and Maltodextrin Utilization	Maltose-6'-phosphate glucosidase (EC 3.2.1.122)	fig|6666666.1083230.peg.106
Enterobacteriaceae_bin074	Carbohydrates	Di- and oligosaccharides	Maltose and Maltodextrin Utilization	Maltose O-acetyltransferase (EC 2.3.1.79)	fig|6666666.1083230.peg.1273
Enterobacteriaceae_bin074	Carbohydrates	Di- and oligosaccharides	Maltose and Maltodextrin Utilization	Periplasmic alpha-amylase (EC 3.2.1.1)	fig|6666666.1083230.peg.1532
Enterobacteriaceae_bin074	Carbohydrates	Di- and oligosaccharides	Maltose and Maltodextrin Utilization	Transcriptional activator of maltose regulon, MalT	fig|6666666.1083230.peg.1136
Enterobacteriaceae_bin074	Carbohydrates	Di- and oligosaccharides	Maltose and Maltodextrin Utilization	Malto-oligosyltrehalose synthase (EC 5.4.99.15)	fig|6666666.1083230.peg.3778
Enterobacteriaceae_bin074	Carbohydrates	Di- and oligosaccharides	Maltose and Maltodextrin Utilization	Maltose regulon regulatory protein MalI (repressor for malXY)	fig|6666666.1083230.peg.2166
Enterobacteriaceae_bin074	Carbohydrates	Di- and oligosaccharides	Maltose and Maltodextrin Utilization	4-alpha-glucanotransferase (amylomaltase) (EC 2.4.1.25)	fig|6666666.1083230.peg.26, fig|6666666.1083230.peg.1139
Enterobacteriaceae_bin074	Carbohydrates	Di- and oligosaccharides	Maltose and Maltodextrin Utilization	Glycogen phosphorylase (EC 2.4.1.1)	fig|6666666.1083230.peg.2927, fig|6666666.1083230.peg.2928
Enterobacteriaceae_bin074	Carbohydrates	Polysaccharides	Glycogen metabolism	Glucose-1-phosphate adenylyltransferase (EC 2.7.7.27)	fig|6666666.1083230.peg.2931
Enterobacteriaceae_bin074	Carbohydrates	Polysaccharides	Glycogen metabolism	Maltodextrin phosphorylase (EC 2.4.1.1)	fig|6666666.1083230.peg.1138
Enterobacteriaceae_bin074	Carbohydrates	Polysaccharides	Glycogen metabolism	Glycogen synthase, ADP-glucose transglucosylase (EC 2.4.1.21)	fig|6666666.1083230.peg.2929, fig|6666666.1083230.peg.2930
Enterobacteriaceae_bin074	Carbohydrates	Polysaccharides	Glycogen metabolism	Glycogen phosphorylase (EC 2.4.1.1)	fig|6666666.1083230.peg.2927, fig|6666666.1083230.peg.2928
Enterobacteriaceae_bin074	Carbohydrates	Polysaccharides	Glycogen metabolism	1,4-alpha-glucan (glycogen) branching enzyme, GH-13-type (EC 2.4.1.18)	fig|6666666.1083230.peg.2933
Enterobacteriaceae_bin074	Carbohydrates	Polysaccharides	Glycogen metabolism	4-alpha-glucanotransferase (amylomaltase) (EC 2.4.1.25)	fig|6666666.1083230.peg.26, fig|6666666.1083230.peg.1139
Enterobacteriaceae_bin074	Carbohydrates	Sugar alcohols	Glycerol and Glycerol-3-phosphate Uptake and Utilization	Anaerobic glycerol-3-phosphate dehydrogenase subunit A (EC 1.1.5.3)	fig|6666666.1083230.peg.3108
Enterobacteriaceae_bin074	Carbohydrates	Sugar alcohols	Glycerol and Glycerol-3-phosphate Uptake and Utilization	Glycerol-3-phosphate transporter	fig|6666666.1083230.peg.3109
Enterobacteriaceae_bin074	Carbohydrates	Sugar alcohols	Glycerol and Glycerol-3-phosphate Uptake and Utilization	Glycerophosphoryl diester phosphodiesterase (EC 3.1.4.46)	fig|6666666.1083230.peg.1121
Enterobacteriaceae_bin074	Carbohydrates	Sugar alcohols	Glycerol and Glycerol-3-phosphate Uptake and Utilization	Glycerol-3-phosphate ABC transporter, permease protein UgpA (TC 3.A.1.1.3)	fig|6666666.1083230.peg.1118
Enterobacteriaceae_bin074	Carbohydrates	Sugar alcohols	Glycerol and Glycerol-3-phosphate Uptake and Utilization	Glycerol-3-phosphate ABC transporter, permease protein UgpE (TC 3.A.1.1.3)	fig|6666666.1083230.peg.1119
Enterobacteriaceae_bin074	Carbohydrates	Sugar alcohols	Glycerol and Glycerol-3-phosphate Uptake and Utilization	Thiosulfate sulfurtransferase GlpE (EC 2.8.1.1)	fig|6666666.1083230.peg.1133
Enterobacteriaceae_bin074	Carbohydrates	Sugar alcohols	Glycerol and Glycerol-3-phosphate Uptake and Utilization	Glycerol kinase (EC 2.7.1.30)	fig|6666666.1083230.peg.1323
Enterobacteriaceae_bin074	Carbohydrates	Sugar alcohols	Glycerol and Glycerol-3-phosphate Uptake and Utilization	Aerobic glycerol-3-phosphate dehydrogenase (EC 1.1.5.3)	fig|6666666.1083230.peg.1131, fig|6666666.1083230.peg.1132
Enterobacteriaceae_bin074	Carbohydrates	Sugar alcohols	Glycerol and Glycerol-3-phosphate Uptake and Utilization	Glycerol-3-phosphate regulon repressor GlpR	fig|6666666.1083230.peg.1135
Enterobacteriaceae_bin074	Carbohydrates	Sugar alcohols	Glycerol and Glycerol-3-phosphate Uptake and Utilization	Glycerol uptake facilitator protein	fig|6666666.1083230.peg.1322
Enterobacteriaceae_bin074	Carbohydrates	Sugar alcohols	Glycerol and Glycerol-3-phosphate Uptake and Utilization	Anaerobic glycerol-3-phosphate dehydrogenase subunit B (EC 1.1.5.3)	fig|6666666.1083230.peg.3106, fig|6666666.1083230.peg.3107
Enterobacteriaceae_bin074	Carbohydrates	Sugar alcohols	Glycerol and Glycerol-3-phosphate Uptake and Utilization	Glycerol-3-phosphate dehydrogenase [NAD(P)+] (EC 1.1.1.94)	fig|6666666.1083230.peg.1515
Enterobacteriaceae_bin074	Carbohydrates	Sugar alcohols	Glycerol and Glycerol-3-phosphate Uptake and Utilization	Glycerol-3-phosphate ABC transporter, ATP-binding protein UgpC (TC 3.A.1.1.3)	fig|6666666.1083230.peg.1120
Enterobacteriaceae_bin074	Secondary Metabolism	Plant Hormones	Auxin biosynthesis	Tryptophan synthase alpha chain (EC 4.2.1.20)	fig|6666666.1083230.peg.3619
Enterobacteriaceae_bin074	Secondary Metabolism	Plant Hormones	Auxin biosynthesis	Tryptophan synthase beta chain (EC 4.2.1.20)	fig|6666666.1083230.peg.3620
Enterobacteriaceae_bin074	Secondary Metabolism	Plant Hormones	Auxin biosynthesis	Anthranilate phosphoribosyltransferase (EC 2.4.2.18)	fig|6666666.1083230.peg.3622
Enterobacteriaceae_bin074	Secondary Metabolism	Plant Hormones	Auxin biosynthesis	Phosphoribosylanthranilate isomerase (EC 5.3.1.24)	fig|6666666.1083230.peg.3621
Enterobacteriaceae_bin074	Motility and Chemotaxis	Flagellar motility in Prokaryota	Flagellar motility	Flagellar basal-body rod modification protein FlgD	fig|6666666.1083230.peg.975, fig|6666666.1083230.peg.2082
Enterobacteriaceae_bin074	Motility and Chemotaxis	Flagellar motility in Prokaryota	Flagellar motility	RNA polymerase sigma-54 factor RpoN	fig|6666666.1083230.peg.1815
Enterobacteriaceae_bin074	Motility and Chemotaxis	Flagellar motility in Prokaryota	Flagellar motility	RNA polymerase sigma factor for flagellar operon	fig|6666666.1083230.peg.1376, fig|6666666.1083230.peg.2092, fig|6666666.1083230.peg.2511
Enterobacteriaceae_bin074	Motility and Chemotaxis	Flagellar motility in Prokaryota	Flagellar motility	Predicted signal transduction protein	fig|6666666.1083230.peg.2195
Enterobacteriaceae_bin074	Motility and Chemotaxis	Flagellar motility in Prokaryota	Flagellar motility	Flagellar motor rotation protein MotA	fig|6666666.1083230.peg.799, fig|6666666.1083230.peg.2095
Enterobacteriaceae_bin074	Motility and Chemotaxis	Flagellar motility in Prokaryota	Flagellar motility	Flagellar biosynthesis protein FlhA	fig|6666666.1083230.peg.814, fig|6666666.1083230.peg.1202
Enterobacteriaceae_bin074	Motility and Chemotaxis	Flagellar motility in Prokaryota	Flagellar motility	Chemotaxis regulator - transmits chemoreceptor signals to flagelllar motor components CheY	fig|6666666.1083230.peg.1549
Enterobacteriaceae_bin074	Motility and Chemotaxis	Flagellar motility in Prokaryota	Flagellar motility	Flagellar motor rotation protein MotB	fig|6666666.1083230.peg.800, fig|6666666.1083230.peg.2096
Enterobacteriaceae_bin074	Motility and Chemotaxis	Flagellar motility in Prokaryota	Flagellar motility	Flagellar L-ring protein FlgH	fig|6666666.1083230.peg.979, fig|6666666.1083230.peg.2086
Enterobacteriaceae_bin074	Motility and Chemotaxis	Flagellar motility in Prokaryota	Flagellar motility	Flagellar motor switch protein FliN	fig|6666666.1083230.peg.1186, fig|6666666.1083230.peg.3439
Enterobacteriaceae_bin074	Motility and Chemotaxis	Flagellar motility in Prokaryota	Flagellar motility	Flagellar biosynthesis protein FlhB	fig|6666666.1083230.peg.813, fig|6666666.1083230.peg.1201
Enterobacteriaceae_bin074	Motility and Chemotaxis	Flagellar motility in Prokaryota	Flagellar motility	Chemotaxis protein CheV (EC 2.7.3.-)	fig|6666666.1083230.peg.3091
Enterobacteriaceae_bin074	Motility and Chemotaxis	Flagellar motility in Prokaryota	Flagellar motility	Flagellar motor switch protein FliM	fig|6666666.1083230.peg.1187, fig|6666666.1083230.peg.3440
Enterobacteriaceae_bin074	Motility and Chemotaxis	Flagellar motility in Prokaryota	Flagellar motility	Flagellar biosynthesis protein FliR	fig|6666666.1083230.peg.1182, fig|6666666.1083230.peg.3435
Enterobacteriaceae_bin074	Motility and Chemotaxis	Flagellar motility in Prokaryota	Flagellar motility	Flagellum-specific ATP synthase FliI	fig|6666666.1083230.peg.1191, fig|6666666.1083230.peg.1357, fig|6666666.1083230.peg.3444
Enterobacteriaceae_bin074	Virulence, Disease and Defense	Resistance to antibiotics and toxic compounds	Resistance to fluoroquinolones	DNA gyrase subunit A (EC 5.99.1.3)	fig|6666666.1083230.peg.3117
Enterobacteriaceae_bin074	Virulence, Disease and Defense	Resistance to antibiotics and toxic compounds	Resistance to fluoroquinolones	DNA gyrase subunit B (EC 5.99.1.3)	fig|6666666.1083230.peg.1898
Enterobacteriaceae_bin074	Virulence, Disease and Defense	Resistance to antibiotics and toxic compounds	Copper homeostasis	Copper-translocating P-type ATPase (EC 3.6.3.4)	fig|6666666.1083230.peg.1097, fig|6666666.1083230.peg.2144
Enterobacteriaceae_bin074	Virulence, Disease and Defense	Resistance to antibiotics and toxic compounds	Copper homeostasis	Copper resistance protein CopD	fig|6666666.1083230.peg.854
Enterobacteriaceae_bin074	Virulence, Disease and Defense	Resistance to antibiotics and toxic compounds	Copper homeostasis	Multidrug resistance transporter, Bcr/CflA family	fig|6666666.1083230.peg.10, fig|6666666.1083230.peg.1947
Enterobacteriaceae_bin074	Virulence, Disease and Defense	Resistance to antibiotics and toxic compounds	Copper homeostasis	Blue copper oxidase CueO precursor	fig|6666666.1083230.peg.443
Enterobacteriaceae_bin074	Virulence, Disease and Defense	Resistance to antibiotics and toxic compounds	Copper homeostasis	Copper resistance protein CopC	fig|6666666.1083230.peg.853
Enterobacteriaceae_bin074	Virulence, Disease and Defense	Resistance to antibiotics and toxic compounds	Fosfomycin resistance	Fosfomycin resistance protein FosA	fig|6666666.1083230.peg.2506
Enterobacteriaceae_bin074	Virulence, Disease and Defense	Resistance to antibiotics and toxic compounds	Copper homeostasis: copper tolerance	Magnesium and cobalt efflux protein CorC	fig|6666666.1083230.peg.2772
Enterobacteriaceae_bin074	Virulence, Disease and Defense	Resistance to antibiotics and toxic compounds	Copper homeostasis: copper tolerance	Cytoplasmic copper homeostasis protein CutC	fig|6666666.1083230.peg.820
Enterobacteriaceae_bin074	Virulence, Disease and Defense	Resistance to antibiotics and toxic compounds	Copper homeostasis: copper tolerance	Periplasmic divalent cation tolerance protein CutA	fig|6666666.1083230.peg.1736
Enterobacteriaceae_bin074	Virulence, Disease and Defense	Resistance to antibiotics and toxic compounds	Copper homeostasis: copper tolerance	Copper homeostasis protein CutE	fig|6666666.1083230.peg.2770, fig|6666666.1083230.peg.2771
Enterobacteriaceae_bin074	Virulence, Disease and Defense	Resistance to antibiotics and toxic compounds	Copper homeostasis: copper tolerance	Copper homeostasis protein CutF precursor	fig|6666666.1083230.peg.1021
Enterobacteriaceae_bin074	Virulence, Disease and Defense	Resistance to antibiotics and toxic compounds	Cobalt-zinc-cadmium resistance	Transcriptional regulator, MerR family	fig|6666666.1083230.peg.2402
Enterobacteriaceae_bin074	Virulence, Disease and Defense	Resistance to antibiotics and toxic compounds	Cobalt-zinc-cadmium resistance	Cobalt/zinc/cadmium efflux RND transporter, membrane fusion protein, CzcB family	fig|6666666.1083230.peg.2739
Enterobacteriaceae_bin074	Virulence, Disease and Defense	Resistance to antibiotics and toxic compounds	Beta-lactamase	Metal-dependent hydrolases of the beta-lactamase superfamily III	fig|6666666.1083230.peg.2961
Enterobacteriaceae_bin074	Virulence, Disease and Defense	Resistance to antibiotics and toxic compounds	Adaptation to d-cysteine	D-cysteine desulfhydrase (EC 4.4.1.15)	fig|6666666.1083230.peg.1379
Enterobacteriaceae_bin074	Virulence, Disease and Defense	Invasion and intracellular resistance	Mycobacterium virulence operon involved in protein synthesis (SSU ribosomal proteins)	SSU ribosomal protein S7p (S5e)	fig|6666666.1083230.peg.2845
Enterobacteriaceae_bin074	Virulence, Disease and Defense	Invasion and intracellular resistance	Mycobacterium virulence operon involved in protein synthesis (SSU ribosomal proteins)	SSU ribosomal protein S12p (S23e)	fig|6666666.1083230.peg.2846
Enterobacteriaceae_bin074	Virulence, Disease and Defense	Invasion and intracellular resistance	Mycobacterium virulence operon involved in protein synthesis (SSU ribosomal proteins)	Translation elongation factor G	fig|6666666.1083230.peg.2844, fig|6666666.1083230.peg.3378
Enterobacteriaceae_bin074	Virulence, Disease and Defense	Invasion and intracellular resistance	Mycobacterium virulence operon involved in protein synthesis (SSU ribosomal proteins)	Translation elongation factor Tu	fig|6666666.1083230.peg.2323
Enterobacteriaceae_bin074	Virulence, Disease and Defense	Bacteriocins, ribosomally synthesized antibacterial peptides	Tolerance to colicin E2	Conserved uncharacterized protein CreA	fig|6666666.1083230.peg.2455
Enterobacteriaceae_bin074	Virulence, Disease and Defense	Bacteriocins, ribosomally synthesized antibacterial peptides	Tolerance to colicin E2	Inner membrane protein CreD	fig|6666666.1083230.peg.2458
Enterobacteriaceae_bin074	Phosphorus Metabolism	Phosphorus Metabolism - no subcategory	Phosphate metabolism	Low-affinity inorganic phosphate transporter	fig|6666666.1083230.peg.1066
Enterobacteriaceae_bin074	Phosphorus Metabolism	Phosphorus Metabolism - no subcategory	Phosphate metabolism	Polyphosphate kinase (EC 2.7.4.1)	fig|6666666.1083230.peg.567
Enterobacteriaceae_bin074	Phosphorus Metabolism	Phosphorus Metabolism - no subcategory	Phosphate metabolism	Phosphate starvation-inducible protein PhoH, predicted ATPase	fig|6666666.1083230.peg.2774, fig|6666666.1083230.peg.2774
Enterobacteriaceae_bin074	Phosphorus Metabolism	Phosphorus Metabolism - no subcategory	Phosphate metabolism	Sodium-dependent phosphate transporter	fig|6666666.1083230.peg.1668
Enterobacteriaceae_bin074	Phosphorus Metabolism	Phosphorus Metabolism - no subcategory	Phosphate metabolism	Exopolyphosphatase (EC 3.6.1.11)	fig|6666666.1083230.peg.216, fig|6666666.1083230.peg.568, fig|6666666.1083230.peg.994
Enterobacteriaceae_bin074	Phosphorus Metabolism	Phosphorus Metabolism - no subcategory	Phosphate metabolism	Soluble pyridine nucleotide transhydrogenase (EC 1.6.1.1)	fig|6666666.1083230.peg.1297
Enterobacteriaceae_bin074	Phosphorus Metabolism	Phosphorus Metabolism - no subcategory	Phosphate metabolism	Guanosine-5'-triphosphate,3'-diphosphate pyrophosphatase (EC 3.6.1.40)	fig|6666666.1083230.peg.994
Enterobacteriaceae_bin074	Phosphorus Metabolism	Phosphorus Metabolism - no subcategory	Phosphate metabolism	Phosphate regulon sensor protein PhoR (SphS) (EC 2.7.13.3)	fig|6666666.1083230.peg.1476
Enterobacteriaceae_bin074	Phosphorus Metabolism	Phosphorus Metabolism - no subcategory	Phosphate metabolism	Inorganic pyrophosphatase (EC 3.6.1.1)	fig|6666666.1083230.peg.404
Enterobacteriaceae_bin074	Phosphorus Metabolism	Phosphorus Metabolism - no subcategory	Phosphate metabolism	Phosphate regulon transcriptional regulatory protein PhoB (SphR)	fig|6666666.1083230.peg.1477
Enterobacteriaceae_bin074	Phosphorus Metabolism	Phosphorus Metabolism - no subcategory	Phosphate metabolism	Alkaline phosphatase (EC 3.1.3.1)	fig|6666666.1083230.peg.1220
Enterobacteriaceae_bin074	Phosphorus Metabolism	Phosphorus Metabolism - no subcategory	Phosphate metabolism	Phosphate transport system regulatory protein PhoU	fig|6666666.1083230.peg.2640
Enterobacteriaceae_bin074	Phosphorus Metabolism	Phosphorus Metabolism - no subcategory	Polyphosphate	Exopolyphosphatase (EC 3.6.1.11)	fig|6666666.1083230.peg.216, fig|6666666.1083230.peg.568, fig|6666666.1083230.peg.994
Enterobacteriaceae_bin074	Phosphorus Metabolism	Phosphorus Metabolism - no subcategory	Polyphosphate	Polyphosphate kinase (EC 2.7.4.1)	fig|6666666.1083230.peg.567
Enterobacteriaceae_bin074	Phosphorus Metabolism	Phosphorus Metabolism - no subcategory	Polyphosphate	Guanosine-5'-triphosphate,3'-diphosphate pyrophosphatase (EC 3.6.1.40)	fig|6666666.1083230.peg.994
Enterobacteriaceae_bin074	Phosphorus Metabolism	Phosphorus Metabolism - no subcategory	High affinity phosphate transporter and control of PHO regulon	Polyphosphate kinase (EC 2.7.4.1)	fig|6666666.1083230.peg.567
Enterobacteriaceae_bin074	Phosphorus Metabolism	Phosphorus Metabolism - no subcategory	High affinity phosphate transporter and control of PHO regulon	Phosphate regulon sensor protein PhoR (SphS) (EC 2.7.13.3)	fig|6666666.1083230.peg.1476
Enterobacteriaceae_bin074	Phosphorus Metabolism	Phosphorus Metabolism - no subcategory	High affinity phosphate transporter and control of PHO regulon	Phosphate transport system regulatory protein PhoU	fig|6666666.1083230.peg.2640
Enterobacteriaceae_bin074	Phosphorus Metabolism	Phosphorus Metabolism - no subcategory	High affinity phosphate transporter and control of PHO regulon	Phosphate regulon transcriptional regulatory protein PhoB (SphR)	fig|6666666.1083230.peg.1477
Enterobacteriaceae_bin074	Regulation and Cell signaling	Regulation of virulence	A conserved operon linked to TyrR and possibly involved in virulence	Membrane protein YcjF	fig|6666666.1083230.peg.3669
Enterobacteriaceae_bin074	Regulation and Cell signaling	Regulation of virulence	A conserved operon linked to TyrR and possibly involved in virulence	Conserved protein YcjX with nucleoside triphosphate hydrolase domain	fig|6666666.1083230.peg.3668
Enterobacteriaceae_bin074	Regulation and Cell signaling	Programmed Cell Death and Toxin-antitoxin Systems	Toxin-antitoxin replicon stabilization systems	VapB protein (antitoxin to VapC)	fig|6666666.1083230.peg.2102
Enterobacteriaceae_bin074	Regulation and Cell signaling	Programmed Cell Death and Toxin-antitoxin Systems	Toxin-antitoxin replicon stabilization systems	VapC toxin protein	fig|6666666.1083230.peg.2103
Enterobacteriaceae_bin074	Regulation and Cell signaling	Programmed Cell Death and Toxin-antitoxin Systems	Toxin-antitoxin replicon stabilization systems	RelB/StbD replicon stabilization protein (antitoxin to RelE/StbE)	fig|6666666.1083230.peg.606
Enterobacteriaceae_bin074	Regulation and Cell signaling	Programmed Cell Death and Toxin-antitoxin Systems	Toxin-antitoxin replicon stabilization systems	YoeB toxin protein	fig|6666666.1083230.peg.1567
Enterobacteriaceae_bin074	Regulation and Cell signaling	Regulation and Cell signaling - no subcategory	Stringent Response, (p)ppGpp metabolism	Guanosine-3',5'-bis(diphosphate) 3'-pyrophosphohydrolase (EC 3.1.7.2)	fig|6666666.1083230.peg.1965
Enterobacteriaceae_bin074	Regulation and Cell signaling	Regulation and Cell signaling - no subcategory	Stringent Response, (p)ppGpp metabolism	GTP pyrophosphokinase (EC 2.7.6.5), (p)ppGpp synthetase II	fig|6666666.1083230.peg.1965
Enterobacteriaceae_bin074	Regulation and Cell signaling	Regulation and Cell signaling - no subcategory	Stringent Response, (p)ppGpp metabolism	Guanosine-5'-triphosphate,3'-diphosphate pyrophosphatase (EC 3.6.1.40)	fig|6666666.1083230.peg.994
Enterobacteriaceae_bin074	Regulation and Cell signaling	Regulation and Cell signaling - no subcategory	Stringent Response, (p)ppGpp metabolism	GTP pyrophosphokinase (EC 2.7.6.5), (p)ppGpp synthetase I	fig|6666666.1083230.peg.2231
Enterobacteriaceae_bin074	Regulation and Cell signaling	Regulation and Cell signaling - no subcategory	cAMP signaling in bacteria	Cyclic AMP receptor protein	fig|6666666.1083230.peg.2868
Enterobacteriaceae_bin074	Regulation and Cell signaling	Regulation and Cell signaling - no subcategory	cAMP signaling in bacteria	Adenylate cyclase (EC 4.6.1.1)	fig|6666666.1083230.peg.55
Enterobacteriaceae_bin074	Regulation and Cell signaling	Regulation and Cell signaling - no subcategory	cAMP signaling in bacteria	3',5'-cyclic-nucleotide phosphodiesterase (EC 3.1.4.17)	fig|6666666.1083230.peg.610, fig|6666666.1083230.peg.2531, fig|6666666.1083230.peg.3772
[truncated: 2,519 more rows]
